# Supplementary material for: Integrated multi-omics analysis revealed the response mechanism of Osmanthus fragrans leaves against the infection by Botryosphaeria dothidea
Source: Front Plant Sci. 2026 May 15;17:1830904. doi: 10.3389/fpls.2026.1830904 (PMC13219255; doi:10.3389/fpls.2026.1830904)
Supplement: Supplementary file 2 [file Table1.xlsx]

## Sheet: Supplementary Table List
List
Supplymentary Table S1. Sequencing data for transcriptome analysis of different phenotype O. fragrans leaves in respond to B. dothidea
Supplementary Table S2. Basic statistics of unigenes
Supplementary Table S3 Differentially accumulated metabolites (DAMs) in the comparison of R0 vs S0
Supplementary Table S4 Differentially accumulated metabolites (DAMs) in the comparison of R3d vs S3d
Supplementary Table S5 Differentially accumulated metabolites (DAMs) in the comparison of R7d vs S7d
Supplementary Table S6 Differentially accumulated metabolites (DAMs) in the comparison of R0 vs R7d
Supplementary Table S7 Differentially accumulated metabolites (DAMs) in the comparison of S0 vs S7d
Supplementary Table S8. Primers used in RT-PCR

## Sheet: Supplementary Table S1
Table S1 Sequencing data for transcriptome analysis of different phenotype O. fragrans leaves in respond to B. dothidea
Sample	AF_Q20(%)	AF_Q30(%)	AF_GC(%)
RCK-1	98.4	94.54	42.72
RCK-2	98.43	94.61	42.65
RCK-3	98.41	94.59	42.67
R_RT-3d-1	98.89	96.44	42.63
R_RT-3d-2	99.21	97.23	42.74
R_RT-3d-3	99.12	96.96	42.86
R_RT-7d-1	99.18	97.11	43
R_RT-7d-2	99.2	97.14	43.03
R_RT-7d-3	98.89	96.36	42.99
SCK-1	98.14	93.84	42.95
SCK-2	98.42	94.59	42.93
SCK-3	98.37	94.46	43.69
S_RT-7d-1	99.21	97.18	42.88
S_RT-7d-2	99.16	97.06	42.78
S_RT-7d-3	98.74	95.97	42.84
S_RT-7d-1	99.23	97.25	43.36
S_RT-7d-2	99.2	97.2	43.47
S_RT-7d-3	98.82	96.15	43.25

## Sheet: Supplymentary Table S2
Table S2 Basic statistics of unigenes
Genes Num	GC percentage	N50 number	N50 length	Max length	Min length	Average length
75851	38.0164	13343	1818	17084	201	1063

## Sheet: Supplementary Table S3
Table S3 Differentially accumulated metabolites (DAMs) in the comparison of R0 vs S0
Compound_ID	R0-1	R0-2	R0-3	S0-1	S0-2	S0-3	control_mean	case_mean	log2_FC(case_mean/control_mean)	Pvalue	fdr	vip	MS2_name	MS1_name	formula	rtmin	mz	SuperClass	Class	SubClass	CAS	HMDB	C_ID	Pathway	KEGG_B_class	KEGG_A_class
Com_1_pos	1.064e+10	6.48484e+09	3.72292e+09	1.45407e+10	1.27687e+10	1.23808e+10	6.94925e+09	1.32301e+10	0.928895	0.0412907	0.328064	16.3676	Oleamide	--	C18 H35 N O	9.875	282.279	Lipids and lipid-like molecules	Fatty Acyls	Fatty amides	-	HMDB0247607	-	-	-	-
Com_6_pos	2.70729e+09	1.89396e+09	1.35942e+09	4.28523e+09	3.91003e+09	3.61459e+09	1.98689e+09	3.93662e+09	0.986442	0.0111707	0.328064	9.5822	1-Palmitoylglycerol	--	C19 H38 O4	9.842	353.266	Lipids and lipid-like molecules	Glycerolipids	Monoradylglycerols	-	HMDB0245964	-	-	-	-
Com_20_pos	1.33333e+09	7.9074e+08	6.85514e+08	1.9146e+09	2.31516e+09	1.54997e+09	9.36527e+08	1.92658e+09	1.04065	0.0294739	0.328064	6.72439	Hexadecanamide	--	C16 H33 N O	9.667	256.263	Lipids and lipid-like molecules	Fatty Acyls	Fatty amides	629-54-9	HMDB0012273	-	-	-	-
Com_171_pos	1.42381e+09	5.81016e+08	5.13288e+08	1.66718e+09	1.75269e+09	1.94027e+09	8.39372e+08	1.78672e+09	1.08993	0.0355756	0.328064	6.28226	1-ethyl 4-(2-oxo-1,2-diphenylethyl) succinate	--	C20 H20 O5	5.462	323.128	--	--	--	--	--	-	-	-	-
Com_23_pos	1.55687e+09	9.16475e+08	5.40977e+08	1.93008e+09	1.72687e+09	2.04863e+09	1.00477e+09	1.90186e+09	0.92054	0.0448479	0.328064	6.04367	Ursolic acid	--	C30 H48 O3	9.733	479.349	Lipids and lipid-like molecules	Prenol lipids	Triterpenoids	77-52-1	HMDB0002395	-	-	-	-
Com_322_pos	3.74658e+08	5.23487e+07	7.12299e+07	6.50946e+08	7.78796e+08	4.86076e+08	1.66079e+08	6.38606e+08	1.94306	0.0245878	0.328064	4.65193	Arctiin	--	C27 H34 O11	5.682	557.199	Lignans, neolignans and related compounds	Lignan glycosides	HASH(0x241e8b0)	-	HMDB0248568	-	-	-	-
Com_256_pos	4.81379e+08	2.46079e+08	5.48524e+08	7.4315e+08	7.36998e+08	8.94874e+08	4.25327e+08	7.91674e+08	0.896333	0.025322	0.328064	3.90347	Adenosine	--	C10 H13 N5 O4	2.736	268.104	Nucleosides, nucleotides, and analogues	Purine nucleosides	HASH(0x1b57260)	58-61-7	HMDB0000050	C00212	ko01100//Metabolic pathways;ko02010//ABC transporters;ko00230//Purine metabolism	Global and overview maps;Membrane transport;Nucleotide metabolism	Environmental Information Processing;Metabolism
Com_63_pos	7.77308e+08	8.835e+08	8.68135e+08	1.07926e+09	1.16401e+09	1.24605e+09	8.42981e+08	1.16311e+09	0.464415	0.00540899	0.328064	3.84728	Isophorone	--	C9 H14 O	6.105	139.112	Organic oxygen compounds	Organooxygen compounds	Carbonyl compounds	78-59-1	HMDB0031195	-	-	-	-
Com_383_pos	5.2202e+08	7.76485e+08	7.50492e+08	2.915e+08	3.35404e+08	4.69299e+08	6.82999e+08	3.65401e+08	-0.902403	0.0305931	0.328064	3.76657	4-oxo-4,5,6,7-tetrahydrobenzo[b]furan-3-carboxylic acid	--	C9 H8 O4	5.847	181.05	--	--	--	--	--	-	-	-	-
Com_1179_pos	5.97882e+08	8.43696e+08	7.56553e+08	3.92142e+08	4.44558e+08	5.0597e+08	7.3271e+08	4.47557e+08	-0.711172	0.0226729	0.328064	3.57661	Prolylleucine	--	C11 H20 N2 O3	2.099	229.155	Organic acids and derivatives	Carboxylic acids and derivatives	Amino acids, peptides, and analogues	-	HMDB0253028	-	-	-	-
Com_173_pos	1.5224e+09	1.4505e+09	1.56384e+09	1.70162e+09	1.72976e+09	1.91826e+09	1.51225e+09	1.78321e+09	0.237786	0.0231205	0.328064	3.33875	4-Methoxybenzaldehyde	--	C8 H8 O2	5.485	137.06	Benzenoids	Benzene and substituted derivatives	Benzoyl derivatives	123-11-5	HMDB0029686	-	-	-	-
Com_1008_pos	1.43679e+08	1.12271e+08	1.1818e+08	2.19832e+08	3.78032e+08	3.75475e+08	1.2471e+08	3.24446e+08	1.3794	0.0198614	0.328064	2.95428	Curcumin	--	C21 H20 O6	5.55	369.133	Phenylpropanoids and polyketides	Diarylheptanoids	Linear diarylheptanoids	458-37-7	HMDB0002269	C10443	ko01110//Biosynthesis of secondary metabolites;ko00945//Stilbenoid, diarylheptanoid and gingerol biosynthesis	Biosynthesis of other secondary metabolites;Global and overview maps	Metabolism
Com_220_pos	5.95777e+08	5.61948e+08	7.18851e+08	4.22233e+08	4.83087e+08	4.42655e+08	6.25525e+08	4.49325e+08	-0.477309	0.0258047	0.328064	2.78432	Apocynin	--	C9 H10 O3	5.029	167.07	Organic oxygen compounds	Organooxygen compounds	Carbonyl compounds	-	HMDB0247918	-	-	-	-
Com_518_pos	1.59316e+08	2.78536e+08	2.85764e+08	1.06908e+08	1.12959e+08	9.55145e+07	2.41205e+08	1.05127e+08	-1.19813	0.0301124	0.328064	2.4104	2-(2-acetyl-3,5-dihydroxyphenyl)acetic acid	--	C10 H10 O5	5.009	211.06	--	--	--	--	--	-	-	-	-
Com_670_pos	4.57017e+08	4.03866e+08	4.23343e+08	5.39312e+08	5.69417e+08	5.30186e+08	4.28075e+08	5.46305e+08	0.351842	0.00375918	0.328064	2.40242	N1-(1H-1,2,4-triazol-3-yl)-2-hydroxybenzamide	--	C9 H8 N4 O2	1.507	205.068	--	--	--	--	--	-	-	-	-
Com_415_pos	1.68544e+08	2.57192e+08	2.82588e+08	1.1795e+08	1.16504e+08	8.59601e+07	2.36108e+08	1.06805e+08	-1.14447	0.0231465	0.328064	2.36571	--	Monotropein	C16 H22 O11	5.009	391.123	Lipids and lipid-like molecules	Prenol lipids	Terpene glycosides	5945-50-6	HMDB0035608	-	-	-	-
Com_916_pos	1.6437e+08	1.70984e+08	1.49963e+08	5.63532e+07	5.20675e+07	9.87661e+07	1.61773e+08	6.90623e+07	-1.228	0.00455624	0.328064	2.14302	--	Thymol	C10 H14 O	6.418	133.101	Lipids and lipid-like molecules	Prenol lipids	Monoterpenoids	89-83-8	HMDB0001878	-	-	-	-
Com_1326_pos	8.96277e+07	1.71782e+08	1.57502e+08	4.74545e+07	4.14608e+07	5.36335e+07	1.39637e+08	4.75163e+07	-1.55519	0.0227457	0.328064	2.02136	Kanosamine	--	C6 H13 N O5	4.76	180.088	--	--	--	--	--	C12212	ko01100//Metabolic pathways;ko01110//Biosynthesis of secondary metabolites	Global and overview maps	Metabolism
Com_716_pos	6.94433e+07	5.17563e+07	3.62228e+07	1.03273e+08	1.49194e+08	1.5203e+08	5.24741e+07	1.34832e+08	1.36149	0.0112037	0.328064	1.9341	DL-Glutamine	--	C5 H10 N2 O3	1.369	130.05	--	--	--	--	--	-	-	-	-
Com_1550_pos	9.9579e+07	953776	4.33203e+07	1.37172e+08	1.48828e+08	1.14652e+08	4.7951e+07	1.3355e+08	1.47775	0.0474684	0.328064	1.8962	2-(2,6-dimethoxyphenyl)-5,6-dimethoxy-4H-chromen-4-one	--	C19 H18 O6	5.896	325.107	--	--	--	--	--	-	-	-	-
Com_1356_pos	7.98877e+07	1.09837e+08	1.03804e+08	2.79225e+07	4.3727e+07	4.67442e+07	9.78429e+07	3.94646e+07	-1.30991	0.00576427	0.328064	1.66982	--	Ophiopogonanone E	C19 H20 O7	5.665	361.128	--	--	--	--	--	-	-	-	-
Com_506_pos	1.16236e+08	1.91712e+08	1.78302e+08	9.36331e+07	1.02433e+08	8.58915e+07	1.62084e+08	9.39858e+07	-0.786224	0.0455061	0.328064	1.66005	5-nitrothiophene-3-carbaldehyde 3-(2-pyridyl)hydrazone	--	C10 H8 N4 O2 S	1.265	249.046	--	--	--	--	--	-	-	-	-
Com_863_pos	8.60203e+07	1.36214e+08	1.4823e+08	1.97385e+08	1.72637e+08	1.91936e+08	1.23488e+08	1.87319e+08	0.601123	0.0356296	0.328064	1.63526	2-Hydroxycinnamic acid	--	C9 H8 O3	2.509	165.055	Phenylpropanoids and polyketides	Cinnamic acids and derivatives	Hydroxycinnamic acids and derivatives	495-79-4	HMDB0041592	C05838	ko01110//Biosynthesis of secondary metabolites;ko00999//Biosynthesis of various plant secondary metabolites	Biosynthesis of other secondary metabolites;Global and overview maps	Metabolism
Com_257_pos	1.47549e+08	1.61543e+08	1.42688e+08	1.92578e+08	2.30495e+08	1.94129e+08	1.50593e+08	2.05734e+08	0.450121	0.0154827	0.328064	1.61579	SPB 14:0;2O	--	C14 H31 N O2	6.129	246.243	--	--	--	--	--	-	-	-	-
Com_6389_pos	9.08572e+07	1.42572e+08	1.41623e+08	6.77267e+07	6.09173e+07	7.17236e+07	1.25017e+08	6.67892e+07	-0.904441	0.0285156	0.328064	1.59713	1-[4-hydroxy-3-(3-methylbut-2-en-1-yl)phenyl]ethan-1-one	--	C13 H16 O2	6.038	205.122	--	--	--	--	--	-	-	-	-
Com_986_pos	5.62712e+07	1.16409e+06	1.17353e+06	9.36363e+07	6.41084e+07	7.77115e+07	1.95363e+07	7.84854e+07	2.00627	0.0436483	0.328064	1.55963	3-(dimethylamino)-1-(5-methyl-3-phenyl-4-isoxazolyl)-2-propen-1-one	--	C15 H16 N2 O2	5.581	295.079	--	--	--	--	--	-	-	-	-
Com_1737_pos	8.01651e+07	1.11845e+08	1.1663e+08	5.4603e+07	3.96191e+07	6.44368e+07	1.0288e+08	5.28863e+07	-0.959995	0.0209082	0.328064	1.51567	6-(3-hydroxybutan-2-yl)-5-(hydroxymethyl)-4-methoxy-2H-pyran-2-one	--	C11 H16 O5	4.874	211.097	--	--	--	--	--	-	-	-	-
Com_1667_pos	9.83059e+07	6.55137e+07	7.13001e+07	1.20238e+08	1.29596e+08	1.35706e+08	7.83732e+07	1.28513e+08	0.713484	0.0105537	0.328064	1.50803	1-(4-hydroxyphenyl)propane-1,2-diol	--	C9 H12 O3	4.912	151.075	--	--	--	--	--	-	-	-	-
Com_1623_pos	5.63413e+07	1.09403e+08	1.06271e+08	3.764e+07	2.85956e+07	5.18292e+07	9.06717e+07	3.93549e+07	-1.20411	0.0499089	0.328064	1.47186	N2-(2-{[(2-pyridylmethyl)amino]carbonyl}phenyl)-5-nitro-2-furamide	--	C18 H14 N4 O5	4.852	367.102	--	--	--	--	--	-	-	-	-
Com_2122_pos	6.98429e+07	7.00136e+07	6.82174e+07	1.07355e+08	1.17312e+08	1.09726e+08	6.9358e+07	1.11464e+08	0.68445	0.000160986	0.243089	1.45844	Caffeine	--	C8 H10 N4 O2	5.945	195.087	Organoheterocyclic compounds	Imidazopyrimidines	Purines and purine derivatives	1958-08-02	HMDB0001847	C07481	ko01100//Metabolic pathways;ko01110//Biosynthesis of secondary metabolites;ko01120//Microbial metabolism in diverse environments;ko01060//Biosynthesis of plant secondary metabolites;ko01065//Biosynthesis of alkaloids derived from histidine and purine;ko00232//Caffeine metabolism	Biosynthesis of other secondary metabolites;Chemical structure transformation maps;Global and overview maps	Metabolism
Com_1966_pos	3.96498e+07	9.52174e+07	8.48496e+07	2.33498e+07	2.63563e+07	2.27214e+07	7.32389e+07	2.41425e+07	-1.60104	0.0453859	0.328064	1.41841	Sulfamerazine	--	C11 H12 N4 O2 S	1.316	265.077	Benzenoids	Benzene and substituted derivatives	Benzenesulfonamides	127-79-7	HMDB0015521	-	-	-	-
Com_2414_pos	5.94333e+07	9.05964e+07	6.95148e+07	2.89425e+07	2.68114e+07	3.87612e+07	7.31815e+07	3.1505e+07	-1.2159	0.0135471	0.328064	1.38772	Oxysophocarpine	--	C15 H22 N2 O2	6.419	121.101	Alkaloids and derivatives	Lupin alkaloids	Matrine alkaloids	-	HMDB0256022	-	-	-	-
Com_3900_pos	9.59919e+07	5.84044e+07	5.94407e+07	1.22121e+08	1.24118e+08	9.79104e+07	7.1279e+07	1.14716e+08	0.686523	0.0439353	0.328064	1.37581	Desoxyrhaponticin	--	C21 H24 O8	5.367	405.154	Phenylpropanoids and polyketides	Stilbenes	Stilbene glycosides	-	HMDB0302913	-	-	-	-
Com_2782_pos	9.2539e+07	1.37442e+08	1.25536e+08	1.61691e+08	1.61669e+08	1.6215e+08	1.18506e+08	1.61837e+08	0.449584	0.0320947	0.328064	1.36957	Kojic acid	--	C6 H6 O4	0.598	143.034	Organoheterocyclic compounds	Pyrans	Pyranones and derivatives	-	HMDB0258034	-	-	-	-
Com_4447_pos	5.80655e+07	3.66846e+07	4.4671e+07	7.13766e+07	8.13695e+07	1.14893e+08	4.64737e+07	8.9213e+07	0.940839	0.0426133	0.328064	1.28467	--	3'-Hydroxypterostilbene	C16 H16 O4	5.686	273.112	--	--	--	--	--	-	-	-	-
Com_3041_pos	4.60256e+07	1.2334e+07	1.33078e+07	7.26883e+07	6.51448e+07	4.79674e+07	2.38891e+07	6.19335e+07	1.37437	0.0456075	0.328064	1.28082	--	Corylin	C20 H16 O4	5.704	321.112	--	--	--	--	--	-	-	-	-
Com_2706_pos	5.09369e+07	5.68212e+07	9.43846e+07	2.96731e+07	3.02983e+07	2.42012e+07	6.73809e+07	2.80575e+07	-1.26395	0.0458907	0.328064	1.2781	Veratrole	--	C8 H10 O2	5.103	139.075	Benzenoids	Benzene and substituted derivatives	Methoxybenzenes	91-16-7	HMDB0032139	-	-	-	-
Com_1169_pos	5.18375e+07	3.30013e+07	1.97675e+07	7.6078e+07	6.88464e+07	6.70948e+07	3.48688e+07	7.06731e+07	1.01923	0.0210146	0.328064	1.27009	Cer 20:3;3O/19:1;(2OH)	--	C39 H71 N O5	9.856	634.538	--	--	--	--	--	-	-	-	-
Com_3963_pos	8.19012e+07	4.74114e+07	5.34493e+07	9.28799e+07	1.01522e+08	9.70457e+07	6.09206e+07	9.71493e+07	0.673272	0.0294679	0.328064	1.25105	pentane-1,2,3,4,5-pentol	--	C5 H12 O5	1.473	175.06	--	--	--	--	--	-	-	-	-
Com_1810_pos	3.03987e+07	6.83415e+07	6.61188e+07	1.68664e+07	1.84059e+07	1.947e+07	5.4953e+07	1.82474e+07	-1.5905	0.0407371	0.328064	1.24052	Zolpidem-d6	--	C19 H15 [2]H6 N3 O	5.833	314.211	--	--	--	--	--	-	-	-	-
Com_1430_pos	2.47807e+07	5.79925e+07	6.16141e+07	1.1233e+07	1.29623e+07	1.23422e+07	4.81291e+07	1.21792e+07	-1.9825	0.0375004	0.328064	1.2325	Puerarin	--	C21 H20 O9	1.351	399.115	Phenylpropanoids and polyketides	Isoflavonoids	Isoflavonoid C-glycosides	3681-99-0	HMDB0240265	-	-	-	-
Com_1749_pos	3.29836e+07	3.26574e+07	2.228e+07	6.36537e+07	7.39912e+07	4.06679e+07	2.9307e+07	5.94376e+07	1.02013	0.0449422	0.328064	1.16889	Lysine	--	C6 H14 N2 O2	1.462	130.086	Organic acids and derivatives	Carboxylic acids and derivatives	Amino acids, peptides, and analogues	10098-89-2	HMDB0301757	-	-	-	-
Com_2890_pos	3.29836e+07	3.26574e+07	2.85925e+07	6.36537e+07	7.39912e+07	4.06679e+07	3.14112e+07	5.94376e+07	0.920097	0.0479693	0.328064	1.12476	Marmesin	--	C14 H14 O4	1.46	130.086	Phenylpropanoids and polyketides	Coumarins and derivatives	Furanocoumarins	-	HMDB0302268	C09276	ko01110//Biosynthesis of secondary metabolites;ko01061//Biosynthesis of phenylpropanoids;ko00999//Biosynthesis of various plant secondary metabolites	Biosynthesis of other secondary metabolites;Chemical structure transformation maps;Global and overview maps	Metabolism
Com_1485_pos	9.62527e+06	2.12273e+06	1.14149e+07	3.91952e+07	2.56337e+07	3.86046e+07	7.72097e+06	3.44778e+07	2.15881	0.00705508	0.328064	1.10275	L-Aspartic acid	--	C4 H7 N O4	1.4	134.045	Organic acids and derivatives	Carboxylic acids and derivatives	Amino acids, peptides, and analogues	56-84-8	HMDB0000191	C00049	ko01100//Metabolic pathways;ko01110//Biosynthesis of secondary metabolites;ko01120//Microbial metabolism in diverse environments;ko01060//Biosynthesis of plant secondary metabolites;ko02010//ABC transporters;ko01230//Biosynthesis of amino acids;ko00999//Biosynthesis of various plant secondary metabolites;ko01070//Biosynthesis of plant hormones;ko01210//2-Oxocarboxylic acid metabolism;ko00270//Cys…	Amino acid metabolism;Biosynthesis of other secondary metabolites;Chemical structure transformation maps;Energy metabolism;Global and overview maps;Membrane transport;Metabolism of cofactors and vitamins;Metabolism of other amino acids;Translation	Environmental Information Processing;Genetic Information Processing;Metabolism
Com_3005_pos	2.11879e+08	2.19502e+08	2.0747e+08	1.78761e+08	1.76389e+08	2.02949e+08	2.1295e+08	1.86033e+08	-0.194959	0.0427813	0.328064	1.09858	N-Methylthreonine	--	C5 H11 N O3	1.435	117.055	--	--	--	--	--	-	-	-	-
Com_2241_pos	5.12213e+07	7.45908e+07	7.68628e+07	4.13502e+07	3.71825e+07	4.37988e+07	6.75583e+07	4.07772e+07	-0.728371	0.0335058	0.328064	1.07859	3-hydroxy-3-methylpentanedioic acid	--	C6 H10 O5	4.669	185.045	Lipids and lipid-like molecules	Fatty Acyls	Fatty acids and conjugates	503-49-1	HMDB0000355	-	-	-	-
Com_4021_pos	4.10875e+07	2.65969e+07	3.01879e+07	5.58136e+07	5.51202e+07	5.89615e+07	3.26241e+07	5.66318e+07	0.795675	0.00601304	0.328064	1.05657	(2-oxo-2,3-dihydro-1H-indol-3-yl)acetic acid	--	C10 H9 N O3	4.928	383.131	--	--	--	--	--	-	-	-	-
Com_3470_pos	2.26441e+07	1.46343e+06	1.87008e+06	4.1454e+07	3.41712e+07	2.472e+07	8.65921e+06	3.34484e+07	1.94963	0.0435096	0.328064	1.03501	--	Sesamoside	C17 H24 O12	5.159	443.116	--	--	--	--	--	-	-	-	-
Com_1732_pos	6.02172e+07	7.82925e+07	8.79781e+07	5.03569e+07	5.03203e+07	5.23841e+07	7.54959e+07	5.10204e+07	-0.565323	0.0400141	0.328064	1.02009	1-adamantyl(1,4-thiazinan-4-yl)methanone	--	C15 H23 N O S	1.317	266.16	--	--	--	--	--	-	-	-	-
Com_1960_pos	1.97317e+07	6.77965e+06	8.27762e+06	3.40598e+07	3.24614e+07	3.22877e+07	1.15963e+07	3.29363e+07	1.50601	0.00666155	0.328064	1.00269	N-(4-chlorophenethyl)-N'-(4-chlorophenyl)urea	--	C15 H14 Cl2 N2 O	1.331	309.058	--	--	--	--	--	-	-	-	-

## Sheet: Supplementary Table S4
Table S4 Differentially accumulated metabolites (DAMs) in the comparison of R3d vs S3d
index	R3d-1	R3d-2	R3d-3	S3d-1	S3d-2	S3d-3	control_mean	case_mean	log2_FC(case_mean/control_mean)	Pvalue	fdr	vip	MS2_name	MS1_name	formula	rtmin	mz	SuperClass	Class	SubClass	CAS	HMDB	C_ID	Pathway	KEGG_B_class	KEGG_A_class
Com_93_pos	1.68713e+09	1.71192e+09	1.87071e+09	1.07712e+09	8.32746e+08	5.82911e+08	1.75658e+09	8.30924e+08	-1.07998	0.00384071	0.326014	9.41841	Acetophenone	--	C8 H8 O	5.89	121.065	Organic oxygen compounds	Organooxygen compounds	Carbonyl compounds	98-86-2	HMDB0033910	C07113	ko01120//Microbial metabolism in diverse environments	Global and overview maps	Metabolism
Com_64_pos	2.70639e+08	2.30598e+08	2.93816e+08	7.26498e+08	5.45544e+08	8.04672e+08	2.65017e+08	6.92238e+08	1.38518	0.00564458	0.35419	6.38416	Indole-3-acrylic acid	--	C11 H9 N O2	5.212	188.071	Organoheterocyclic compounds	Indoles and derivatives	Indoles	29953-71-7	HMDB0000734	-	-	-	-
Com_85_pos	9.86389e+08	8.04378e+08	5.6731e+08	2.51761e+08	1.74535e+08	4.93771e+08	7.86026e+08	3.06689e+08	-1.3578	0.0363529	0.515	6.37553	DGDG O-8:0_2:0	--	C25 H46 O14	10.491	593.276	--	--	--	--	--	-	-	-	-
Com_319_pos	8.0015e+07	1.6477e+08	3.34671e+08	6.96206e+08	4.68345e+08	6.962e+08	1.93152e+08	6.2025e+08	1.68311	0.0160679	0.485252	6.15361	Adenine	--	C5 H5 N5	1.459	136.062	Organoheterocyclic compounds	Imidazopyrimidines	Purines and purine derivatives	73-24-5	HMDB0000034	C00147	ko01100//Metabolic pathways;ko01110//Biosynthesis of secondary metabolites;ko00230//Purine metabolism;ko00908//Zeatin biosynthesis	Global and overview maps;Metabolism of terpenoids and polyketides;Nucleotide metabolism	Metabolism
Com_153_pos	5.68579e+08	4.61753e+08	4.26951e+08	1.20206e+08	1.57042e+08	3.82338e+08	4.85761e+08	2.19862e+08	-1.14365	0.0450455	0.552997	4.72443	2''-O-尾-L-Galactopyranosylorientin	--	C27 H30 O16	5.179	611.161	--	--	--	--	--	-	-	-	-
Com_1008_pos	9.06936e+07	7.66203e+07	9.4666e+07	2.63503e+08	3.04769e+08	2.45772e+08	8.73266e+07	2.71348e+08	1.63565	0.000551693	0.208264	4.33785	Curcumin	--	C21 H20 O6	5.55	369.133	Phenylpropanoids and polyketides	Diarylheptanoids	Linear diarylheptanoids	458-37-7	HMDB0002269	C10443	ko01110//Biosynthesis of secondary metabolites;ko00945//Stilbenoid, diarylheptanoid and gingerol biosynthesis	Biosynthesis of other secondary metabolites;Global and overview maps	Metabolism
Com_229_pos	2.28009e+08	1.66046e+08	2.50152e+08	2.95214e+08	4.39446e+08	3.64862e+08	2.14735e+08	3.66507e+08	0.771282	0.0355597	0.511382	3.69833	3,4,5-trihydroxy-6-methyloxan-2-yl 2-(methylamino)benzoate	--	C14 H19 N O6	4.897	298.128	--	--	--	--	--	-	-	-	-
Com_9152_pos	8.53999e+07	7.36427e+07	9.26801e+07	2.37908e+08	1.70741e+08	2.54258e+08	8.39075e+07	2.20969e+08	1.39697	0.00633319	0.35419	3.60976	--	L-Tryptophan	C11 H12 N2 O2	5.221	205.097	Organoheterocyclic compounds	Indoles and derivatives	Indolyl carboxylic acids and derivatives	73-22-3	HMDB0000929	C00078	ko01100//Metabolic pathways;ko01110//Biosynthesis of secondary metabolites;ko01060//Biosynthesis of plant secondary metabolites;ko01061//Biosynthesis of phenylpropanoids;ko01230//Biosynthesis of amino acids;ko01063//Biosynthesis of alkaloids derived from shikimate pathway;ko01070//Biosynthesis of plant hormones;ko01210//2-Oxocarboxylic acid metabolism;ko00380//Tryptophan metabolism;ko00996//Biosy…	Amino acid metabolism;Biosynthesis of other secondary metabolites;Chemical structure transformation maps;Global and overview maps;Translation	Genetic Information Processing;Metabolism
Com_773_pos	1.77019e+08	1.74443e+08	1.6142e+08	5.83296e+07	7.16687e+06	5.70875e+07	1.7096e+08	4.08613e+07	-2.06485	0.00175903	0.265703	3.59897	Eupatilin	--	C18 H16 O7	5.815	345.097	Phenylpropanoids and polyketides	Flavonoids	O-methylated flavonoids	22368-21-4	HMDB0029469	-	-	-	-
Com_1380_pos	6.27286e+07	3.94035e+07	9.41185e+07	1.14063e+08	2.40987e+08	1.88461e+08	6.54168e+07	1.81171e+08	1.46962	0.0446752	0.552947	3.14987	4-((5-(4-Nitrophenyl)oxazol-2-yl)amino)benzonitrile	--	C16 H10 N4 O3	1.426	307.079	--	--	--	--	--	-	-	-	-
Com_935_pos	1.18644e+08	1.63459e+08	1.28184e+08	3.02091e+08	1.98513e+08	2.35605e+08	1.36762e+08	2.45403e+08	0.843483	0.030789	0.50931	3.02314	Coumarin	--	C9 H6 O2	5.344	147.044	Phenylpropanoids and polyketides	Coumarins and derivatives	HASH(0x2b92240)	91-64-5	HMDB0001218	C05851	ko01110//Biosynthesis of secondary metabolites;ko00999//Biosynthesis of various plant secondary metabolites	Biosynthesis of other secondary metabolites;Global and overview maps	Metabolism
Com_1081_pos	8.91103e+07	9.64221e+07	1.60829e+08	3.33302e+07	1.22093e+06	2.56301e+07	1.15454e+08	2.00604e+07	-2.52489	0.0182504	0.490093	2.96397	1-{4-methoxy-3-[(2-pyridylthio)methyl]phenyl}ethan-1-one	--	C15 H15 N O2 S	5.488	296.077	--	--	--	--	--	-	-	-	-
Com_440_pos	1.54023e+08	1.86582e+08	2.09474e+08	9.9413e+07	1.26122e+08	1.3774e+08	1.8336e+08	1.21092e+08	-0.598575	0.0340891	0.511382	2.40756	2,4-Dimethylbenzaldehyde	--	C9 H10 O	6.42	135.08	Benzenoids	Benzene and substituted derivatives	Benzoyl derivatives	15764-16-6	HMDB0032142	-	-	-	-
Com_2741_pos	7.35825e+06	9.97834e+06	1.42511e+07	1.0191e+08	4.01886e+07	6.50899e+07	1.05292e+07	6.90628e+07	2.71351	0.0315347	0.50931	2.259	Pennogenin 3-O-尾-chacotrioside	--	C45 H72 O17	9.398	885.482	--	--	--	--	--	-	-	-	-
Com_108_pos	1.78805e+07	3.21761e+07	7.80305e+06	7.32966e+07	8.28197e+07	6.19814e+07	1.92865e+07	7.26992e+07	1.91434	0.00453397	0.326014	2.25669	尾-Asarone	--	C12 H16 O3	6.621	209.117	--	--	--	--	--	-	-	-	-
Com_257_pos	2.02766e+08	1.55067e+08	1.77248e+08	1.28653e+08	1.1781e+08	1.36357e+08	1.7836e+08	1.27607e+08	-0.483089	0.0265159	0.50931	2.026	SPB 14:0;2O	--	C14 H31 N O2	6.129	246.243	--	--	--	--	--	-	-	-	-
Com_5575_pos	5.78738e+07	4.47066e+07	9.07136e+07	2.53826e+07	1.02887e+07	2.52236e+07	6.44313e+07	2.02983e+07	-1.6664	0.038791	0.522986	1.91969	伪-Hydroxyalprazolam	--	C17 H13 Cl N4 O	4.378	325.09	--	--	--	--	--	-	-	-	-
Com_2954_pos	2.47524e+07	3.15356e+07	2.83078e+07	8.63781e+07	6.5698e+07	4.99479e+07	2.81986e+07	6.73413e+07	1.25587	0.0218031	0.502099	1.88552	--	2-Oxoadipic acid	C6 H8 O5	1.45	161.045	Organic acids and derivatives	Keto acids and derivatives	Medium-chain keto acids and derivatives	3184-35-8	HMDB0000225	C00322	ko01100//Metabolic pathways;ko01110//Biosynthesis of secondary metabolites;ko01120//Microbial metabolism in diverse environments;ko01230//Biosynthesis of amino acids;ko01210//2-Oxocarboxylic acid metabolism;ko00380//Tryptophan metabolism;ko00310//Lysine degradation;ko00300//Lysine biosynthesis	Amino acid metabolism;Global and overview maps	Metabolism
Com_2012_pos	3.92451e+07	5.60313e+07	3.29366e+07	1.28164e+07	1.22297e+06	1.22852e+07	4.27377e+07	8.77483e+06	-2.28407	0.0124373	0.447151	1.82982	--	Calceolarioside B	C23 H26 O11	5.366	479.155	--	--	--	--	--	-	-	-	-
Com_3722_pos	1.42499e+06	2.90879e+06	4.95455e+06	2.65686e+07	2.34095e+07	3.03184e+07	3.09611e+06	2.67655e+07	3.11185	0.000456797	0.208264	1.53089	--	Protobioside	C45 H74 O18	9.307	903.493	--	--	--	--	--	-	-	-	-
Com_7366_pos	4.14119e+07	2.61399e+07	4.39324e+07	5.92473e+07	6.09842e+07	5.87781e+07	3.71614e+07	5.96699e+07	0.683198	0.0158624	0.485252	1.49059	5-(4-chlorophenyl)-3-pyrazin-2-yl-1,2,4-oxadiazole	--	C12 H7 Cl N4 O	2.435	259.043	--	--	--	--	--	-	-	-	-
Com_2743_pos	4.40446e+07	3.28695e+07	3.32022e+07	4.82793e+06	2.29106e+07	1.23616e+07	3.67054e+07	1.33667e+07	-1.45735	0.0218494	0.502099	1.40895	--	Baohuoside II	C26 H28 O10	5.573	501.175	Phenylpropanoids and polyketides	Flavonoids	Flavonoid glycosides	-	HMDB0248861	-	-	-	-
Com_6886_pos	3.35708e+07	2.97599e+07	2.97383e+07	1.47079e+07	6.50441e+06	1.14609e+07	3.1023e+07	1.08911e+07	-1.51019	0.00173857	0.265703	1.3987	Isoliquiritin	--	C21 H22 O9	6.007	419.134	Phenylpropanoids and polyketides	Flavonoids	Flavonoid glycosides	5041-81-6	HMDB0037318	-	-	-	-
Com_2631_pos	1.26921e+06	1.33722e+07	1.54423e+06	2.87876e+07	3.19242e+07	1.70572e+07	5.39521e+06	2.5923e+07	2.26448	0.0271982	0.50931	1.32382	--	Wogonoside	C22 H20 O11	5.667	461.108	Phenylpropanoids and polyketides	Flavonoids	Flavonoid glycosides	-	HMDB0259901	-	-	-	-
Com_2553_pos	1.00938e+07	9.46855e+06	1.22023e+07	3.01281e+07	2.25514e+07	3.31996e+07	1.05882e+07	2.86264e+07	1.43489	0.0052747	0.346296	1.30955	--	beta-Nicotyrine	C10 H10 N2	5.211	159.092	Organoheterocyclic compounds	Pyridines and derivatives	HASH(0x1a815c8)	-	HMDB0255591	-	-	-	-
Com_4004_pos	1.28996e+07	2.7009e+07	1.09713e+07	3.96897e+07	4.2241e+07	3.04835e+07	1.696e+07	3.74714e+07	1.14366	0.029541	0.50931	1.30772	--	Anise oil	C14 H18 O3	5.771	235.133	--	--	--	--	--	-	-	-	-
Com_2396_pos	3.31143e+07	2.46971e+07	2.30462e+07	3.99151e+07	4.55412e+07	4.66901e+07	2.69525e+07	4.40488e+07	0.708682	0.0103954	0.402487	1.29337	Deoxycorticosterone 21-glucoside	--	C27 H40 O8	5.998	493.28	--	--	--	--	--	-	-	-	-
Com_2662_pos	3.59356e+07	2.12711e+07	1.83731e+07	6.35466e+06	307156	8.70501e+06	2.51933e+07	5.12227e+06	-2.29818	0.0284571	0.50931	1.28525	YMH	--	C20 H27 N5 O5 S	5.109	472.161	--	--	--	--	--	-	-	-	-
Com_3962_pos	4.06059e+07	3.98354e+07	4.36927e+07	7.10484e+07	5.73776e+07	4.96024e+07	4.1378e+07	5.93428e+07	0.52021	0.0479943	0.57517	1.24966	4-oxo-5-phenylpentanoic acid	--	C11 H12 O3	6.51	175.075	--	--	--	--	--	-	-	-	-
Com_4466_pos	5.29094e+06	6.61003e+06	4.55494e+06	1.64602e+07	2.25637e+07	2.35072e+07	5.48531e+06	2.08437e+07	1.92597	0.00256806	0.267516	1.21562	Ginkgolide C	--	C20 H24 O11	5.328	441.139	Lipids and lipid-like molecules	Prenol lipids	Terpene lactones	15291-76-6	HMDB0036860	-	-	-	-
Com_11827_pos	2.42537e+07	2.03877e+07	1.44353e+07	4.82708e+06	1.40931e+06	5.42551e+06	1.96923e+07	3.8873e+06	-2.34079	0.00713222	0.371367	1.21532	Phlorizin	--	C21 H24 O10	11.382	459.126	Phenylpropanoids and polyketides	Flavonoids	Flavonoid glycosides	60-81-1	HMDB0036634	C01604	ko01110//Biosynthesis of secondary metabolites;ko00941//Flavonoid biosynthesis	Biosynthesis of other secondary metabolites;Global and overview maps	Metabolism
Com_5309_pos	3.04609e+07	1.52722e+07	1.46039e+07	1.78395e+06	1.04603e+06	5.50152e+06	2.01123e+07	2.77717e+06	-2.85639	0.0318184	0.50931	1.17824	Doxorubicin hydrochloride	--	C27 H29 N O11	5.673	544.179	Phenylpropanoids and polyketides	Anthracyclines	HASH(0x1a84b28)	-	HMDB0255791	-	-	-	-
Com_7002_pos	1.9517e+06	3.0907e+06	3.4088e+06	1.74418e+07	1.3855e+07	1.96775e+07	2.81706e+06	1.69914e+07	2.59254	0.00126999	0.265703	1.17493	R-1 Methanandamide phosphate	--	C23 H40 N O5 P	9.081	905.508	--	--	--	--	--	-	-	-	-
Com_4817_pos	461639	1.88546e+06	2.97081e+06	1.5429e+07	1.22443e+07	1.86128e+07	1.77264e+06	1.54287e+07	3.12165	0.0023031	0.267516	1.14401	Timosaponin A-III	--	C39 H64 O13	9.657	741.441	--	--	--	--	--	-	-	-	-
Com_3605_pos	1.15554e+08	1.1276e+08	1.16253e+08	9.79066e+07	1.07085e+08	9.67357e+07	1.14856e+08	1.00576e+08	-0.191542	0.0142711	0.478873	1.12599	2-Furoic acid	--	C5 H4 O3	0.579	113.023	Organoheterocyclic compounds	Furans	Furoic acid and derivatives	88-14-2	HMDB0000617	C01546	ko01100//Metabolic pathways;ko01120//Microbial metabolism in diverse environments	Global and overview maps	Metabolism
Com_11015_pos	1.9036e+07	1.7458e+07	2.4102e+07	3.15696e+06	6.92428e+06	1.05026e+07	2.01987e+07	6.86128e+06	-1.55771	0.0102538	0.402487	1.12212	Hesperetin	--	C16 H14 O6	5.926	303.086	Phenylpropanoids and polyketides	Flavonoids	O-methylated flavonoids	520-33-2	HMDB0005782	C01709	ko00941//Flavonoid biosynthesis	Biosynthesis of other secondary metabolites	Metabolism
Com_6570_pos	7.71661e+07	6.77284e+07	6.92774e+07	5.81968e+07	5.83683e+07	5.51669e+07	7.13906e+07	5.7244e+07	-0.318611	0.0103306	0.402487	1.10577	Ethylparaben	--	C9 H10 O3	0.594	167.07	Benzenoids	Benzene and substituted derivatives	Benzoic acids and derivatives	120-47-8	HMDB0032573	-	-	-	-
Com_5651_pos	1.13198e+06	2.31768e+06	3.12448e+06	2.23482e+07	9.71622e+06	1.39861e+07	2.19138e+06	1.53502e+07	2.80834	0.0247905	0.50931	1.08056	--	5,6-Dehydroginsenoside Rd	C48 H80 O18	10.055	945.539	--	--	--	--	--	-	-	-	-
Com_8277_pos	2.6177e+06	3.37986e+06	3.78742e+06	2.4463e+07	1.00434e+07	1.43452e+07	3.26166e+06	1.62839e+07	2.31976	0.0385109	0.522986	1.05743	Fasciculic acid B	--	C36 H60 O9	10.267	637.427	Lipids and lipid-like molecules	Prenol lipids	Triterpenoids	126882-55-1	HMDB0036438	-	-	-	-
Com_9381_pos	2.42928e+07	2.12847e+07	1.23254e+07	4.06745e+06	6.62612e+06	1.0167e+07	1.9301e+07	6.95353e+06	-1.47286	0.0368441	0.515135	1.02552	--	H-Trp-NH2.HCl	C11 H14 Cl N3 O	5.406	496.197	--	--	--	--	--	-	-	-	-
Com_6394_pos	1.38558e+07	1.76811e+07	2.25049e+07	1.06184e+06	1.11852e+07	6.38968e+06	1.80139e+07	6.21223e+06	-1.53593	0.0374127	0.518286	1.02435	--	Cordycepin	C10 H13 N5 O3	5.502	525.194	Nucleosides, nucleotides, and analogues	Purine nucleosides	Purine 3'-deoxyribonucleosides	-	HMDB0250451	-	-	-	-

## Sheet: Supplementary Table S5
Table S5 Differentially accumulated metabolites (DAMs) in the comparison of R7d vs S7d
index	R7d-1	R7d-2	R7d-3	S7d-1	S7d-2	S7d-3	control_mean	case_mean	log2_FC(case_mean/control_mean)	Pvalue	fdr	vip	MS2_name	MS1_name	formula	rtmin	mz	SuperClass	Class	SubClass	CAS	HMDB	C_ID	Pathway	KEGG_B_class	KEGG_A_class
Com_304_pos	5.22339e+09	3.96174e+09	3.53916e+09	7.69698e+08	8.92845e+08	1.30506e+09	4.24143e+09	9.892e+08	-2.10022	0.00360438	0.106718	11.9985	Luteolin	--	C15 H10 O6	6.187	287.055	Phenylpropanoids and polyketides	Flavonoids	Flavones	491-70-3	HMDB0005800	C01514	ko01100//Metabolic pathways;ko01110//Biosynthesis of secondary metabolites;ko00941//Flavonoid biosynthesis;ko00944//Flavone and flavonol biosynthesis	Biosynthesis of other secondary metabolites;Global and overview maps	Metabolism
Com_11_pos	8.0859e+09	8.43929e+09	6.23455e+09	5.23419e+09	3.80147e+09	4.37714e+09	7.58658e+09	4.47093e+09	-0.762874	0.0176523	0.160817	11.4602	Apigenin	--	C15 H10 O5	6.087	271.06	Phenylpropanoids and polyketides	Flavonoids	Flavones	520-36-5	HMDB0002124	C01477	ko01100//Metabolic pathways;ko01110//Biosynthesis of secondary metabolites;ko01061//Biosynthesis of phenylpropanoids;ko00941//Flavonoid biosynthesis;ko00944//Flavone and flavonol biosynthesis;ko00943//Isoflavonoid biosynthesis	Biosynthesis of other secondary metabolites;Chemical structure transformation maps;Global and overview maps	Metabolism
Com_73_pos	1.91067e+09	1.62399e+09	1.31528e+09	3.12386e+08	2.42614e+08	6.40262e+08	1.61665e+09	3.98421e+08	-2.02064	0.00447956	0.116623	7.30788	Quercetin	--	C15 H10 O7	5.502	303.05	Phenylpropanoids and polyketides	Flavonoids	Flavones	117-39-5	HMDB0005794	C00389	ko01100//Metabolic pathways;ko01110//Biosynthesis of secondary metabolites;ko00941//Flavonoid biosynthesis;ko00944//Flavone and flavonol biosynthesis	Biosynthesis of other secondary metabolites;Global and overview maps	Metabolism
Com_103_pos	1.73157e+09	1.60955e+09	1.20377e+09	1.15176e+08	4.43285e+08	3.75857e+08	1.51496e+09	3.11439e+08	-2.28226	0.0030765	0.0971416	7.28423	Diosmetin	--	C16 H12 O6	6.086	301.071	Phenylpropanoids and polyketides	Flavonoids	O-methylated flavonoids	520-34-3	HMDB0029676	-	-	-	-
Com_153_pos	6.79725e+08	5.51437e+08	4.10307e+08	4.65663e+07	8.07623e+07	1.23591e+08	5.47156e+08	8.36399e+07	-2.70969	0.00460121	0.11776	4.50985	2''-O-尾-L-Galactopyranosylorientin	--	C27 H30 O16	5.179	611.161	--	--	--	--	--	-	-	-	-
Com_116_pos	2.795e+08	1.74727e+08	3.67246e+08	4.87964e+08	8.06748e+08	8.61478e+08	2.73824e+08	7.1873e+08	1.3922	0.0261269	0.19825	4.32081	(3beta,9xi)-3-(beta-D-Glucopyranosyloxy)-14-hydroxycard-20(22)-enolide	--	C29 H44 O9	8.583	537.303	--	--	--	--	--	-	-	-	-
Com_195_pos	1.59505e+08	2.51911e+08	1.84744e+08	6.77644e+08	5.07818e+08	4.90393e+08	1.9872e+08	5.58618e+08	1.49112	0.00543091	0.118849	3.93004	4-methoxy-6-(prop-2-en-1-yl)-2H-1,3-benzodioxole	--	C11 H12 O3	5.697	175.075	--	--	--	--	--	-	-	-	-
Com_391_pos	4.00092e+08	3.29087e+08	2.68906e+08	4.87141e+07	4.09174e+07	1.03303e+08	3.32695e+08	6.43116e+07	-2.37105	0.00327013	0.098758	3.44849	Quercetin-3尾-D-glucoside	--	C21 H20 O12	5.508	465.103	--	--	--	--	--	-	-	-	-
Com_338_pos	1.6916e+09	1.67314e+09	1.40565e+09	1.29611e+09	1.189e+09	1.35908e+09	1.59013e+09	1.2814e+09	-0.311426	0.0422443	0.241198	3.44804	--	2-Methylpentanedioic acid	C6 H10 O4	1.435	147.065	Lipids and lipid-like molecules	Fatty Acyls	Fatty acids and conjugates	617-62-9	HMDB0000422	-	-	-	-
Com_420_pos	3.087e+08	3.05247e+08	2.61815e+08	1.57935e+08	1.79895e+08	1.28384e+08	2.91921e+08	1.55405e+08	-0.909543	0.00300268	0.0971416	2.47421	--	(+)-epipinoresinol-4-O-beta-D-glucoside	C26 H32 O11	5.294	521.202	--	--	--	--	--	-	-	-	-
Com_438_pos	7.53086e+06	6.45365e+06	7.74925e+06	1.42334e+08	2.16493e+08	8.29369e+07	7.24459e+06	1.47255e+08	4.34527	0.0222792	0.182835	2.38593	Stiripentol	--	C14 H18 O3	6.565	217.122	--	--	--	--	--	-	-	-	-
Com_269_pos	2.52623e+08	2.77531e+08	2.44883e+08	8.54708e+07	1.54188e+08	1.41045e+08	2.58346e+08	1.26901e+08	-1.0256	0.00482242	0.118849	2.37735	4-(3,4-dihydro-2H-1,5-benzodioxepin-7-ylamino)-4-oxobutanoic acid	--	C13 H15 N O5	5.247	266.102	--	--	--	--	--	-	-	-	-
Com_449_pos	1.56831e+06	641037	1.36233e+07	1.20442e+08	2.32605e+08	7.77357e+07	5.27755e+06	1.43594e+08	4.76598	0.0406232	0.240553	2.31909	(5E)-7-methylidene-10-oxo-4-(propan-2-yl)undec-5-enoic acid	--	C15 H24 O3	6.915	297.146	--	--	--	--	--	-	-	-	-
Com_432_pos	1.97586e+08	2.60958e+08	1.92233e+08	7.7573e+07	1.26515e+08	1.00689e+08	2.16926e+08	1.01592e+08	-1.09441	0.0116867	0.142313	2.19462	THJ2201 N-(5-hydroxypentyl) metabolite	--	C23 H22 N2 O2	5.228	359.17	--	--	--	--	--	-	-	-	-
Com_1623_pos	2.05567e+08	1.1654e+08	1.23178e+08	3.55252e+07	4.66963e+07	3.08218e+07	1.48428e+08	3.76811e+07	-1.97785	0.0188347	0.168107	2.14771	N2-(2-{[(2-pyridylmethyl)amino]carbonyl}phenyl)-5-nitro-2-furamide	--	C18 H14 N4 O5	4.852	367.102	--	--	--	--	--	-	-	-	-
Com_10620_pos	5.48841e+07	6.01397e+07	5.11319e+07	1.72506e+08	1.63424e+08	1.14352e+08	5.53852e+07	1.50094e+08	1.43829	0.00656353	0.122357	2.01025	4-(3-methoxyphenyl)-4-methyl-2,6-dioxopiperidine-3,5-dicarbonitrile	--	C15 H13 N3 O3	6.567	284.104	--	--	--	--	--	-	-	-	-
Com_334_pos	1.65281e+08	1.71179e+08	1.60975e+08	5.03681e+07	7.47825e+07	1.01721e+08	1.65812e+08	7.56237e+07	-1.13264	0.00396916	0.109835	1.97481	Carvone	--	C10 H14 O	5.664	151.112	Lipids and lipid-like molecules	Prenol lipids	Monoterpenoids	22327-39-5	HMDB0035824	C11383	ko01110//Biosynthesis of secondary metabolites;ko00902//Monoterpenoid biosynthesis;ko00903//Limonene and pinene degradation	Global and overview maps;Metabolism of terpenoids and polyketides	Metabolism
Com_1027_pos	1.17822e+08	1.46763e+08	8.70278e+07	4.9671e+06	4.04291e+07	2.85352e+07	1.17204e+08	2.46438e+07	-2.24972	0.0100801	0.140979	1.97319	Isorhamnetin-3-O-nehesperidine	--	C28 H32 O16	5.28	625.176	--	--	--	--	--	-	-	-	-
Com_944_pos	9.88765e+07	1.22863e+08	1.42609e+08	3.29777e+07	4.84343e+07	3.99231e+07	1.2145e+08	4.0445e+07	-1.58632	0.00378869	0.109835	1.88957	NAGly 10:0/12:0	--	C24 H45 N O5	8.246	467.35	--	--	--	--	--	-	-	-	-
Com_2794_pos	5.49966e+07	5.71493e+07	4.85846e+07	1.42796e+08	1.36584e+08	1.05869e+08	5.35768e+07	1.28416e+08	1.26115	0.00306874	0.0971416	1.81121	--	(2S)-Isoxanthohumol	C21 H22 O5	8.208	355.154	--	--	--	--	--	-	-	-	-
Com_415_pos	1.32318e+08	1.4076e+08	8.93412e+07	5.27714e+07	3.47029e+07	6.70267e+07	1.20807e+08	5.15003e+07	-1.23005	0.019886	0.170613	1.68568	--	Monotropein	C16 H22 O11	5.009	391.123	Lipids and lipid-like molecules	Prenol lipids	Terpene glycosides	5945-50-6	HMDB0035608	-	-	-	-
Com_518_pos	1.39028e+08	1.43878e+08	1.01944e+08	5.81403e+07	5.35806e+07	7.33847e+07	1.28283e+08	6.17018e+07	-1.05595	0.0101767	0.140979	1.68111	2-(2-acetyl-3,5-dihydroxyphenyl)acetic acid	--	C10 H10 O5	5.009	211.06	--	--	--	--	--	-	-	-	-
Com_1122_pos	1.49744e+08	9.30368e+07	1.10014e+08	6.41654e+07	5.56683e+07	5.67336e+07	1.17598e+08	5.88558e+07	-0.998608	0.0259959	0.19825	1.55257	Trovafloxacin	--	C20 H15 F3 N4 O3	5.551	417.116	Organoheterocyclic compounds	Diazanaphthalenes	Naphthyridines	147059-72-1	HMDB0014823	-	-	-	-
Com_2954_pos	2.56191e+07	2.51916e+07	3.10376e+07	6.40915e+07	1.01044e+08	7.56895e+07	2.72828e+07	8.02749e+07	1.55696	0.00873586	0.135991	1.52553	--	2-Oxoadipic acid	C6 H8 O5	1.45	161.045	Organic acids and derivatives	Keto acids and derivatives	Medium-chain keto acids and derivatives	3184-35-8	HMDB0000225	C00322	ko01100//Metabolic pathways;ko01110//Biosynthesis of secondary metabolites;ko01120//Microbial metabolism in diverse environments;ko01230//Biosynthesis of amino acids;ko01210//2-Oxocarboxylic acid metabolism;ko00380//Tryptophan metabolism;ko00310//Lysine degradation;ko00300//Lysine biosynthesis	Amino acid metabolism;Global and overview maps	Metabolism
Com_111_pos	1.11664e+08	6.93708e+07	5.68887e+07	1.67187e+07	1.69975e+07	3.42957e+07	7.93078e+07	2.26706e+07	-1.80664	0.032141	0.212482	1.49526	Testosterone undecanoate	--	C30 H48 O3	8.013	457.367	Lipids and lipid-like molecules	Steroids and steroid derivatives	Steroid esters	-	HMDB0258862	-	-	-	-
Com_2350_pos	2.54446e+07	2.1074e+07	5.28316e+07	1.18948e+08	9.37686e+07	6.29324e+07	3.31167e+07	9.1883e+07	1.47224	0.0364888	0.22489	1.48705	--	Methionine sulfoxide	C5 H11 N O3 S	1.396	353.083	Organic acids and derivatives	Carboxylic acids and derivatives	Amino acids, peptides, and analogues	3226-65-1	HMDB0002005	C02989	ko01100//Metabolic pathways;ko00270//Cysteine and methionine metabolism	Amino acid metabolism;Global and overview maps	Metabolism
Com_1432_pos	9.27003e+07	8.64896e+07	6.32668e+07	4.46086e+07	1.48941e+07	3.00154e+07	8.08189e+07	2.98394e+07	-1.43748	0.0147268	0.156604	1.47737	5-[(2-chloro-6-phenoxybenzyl)amino]-3,3-dimethyl-5-oxopentanoic acid	--	C20 H22 Cl N O4	4.888	398.108	--	--	--	--	--	-	-	-	-
Com_487_pos	9.82919e+07	8.74917e+07	1.14663e+08	6.17596e+07	2.94019e+07	5.82427e+07	1.00149e+08	4.98014e+07	-1.00789	0.0176792	0.160817	1.45818	Betulin	--	C30 H50 O2	9.798	443.388	Lipids and lipid-like molecules	Prenol lipids	Triterpenoids	473-98-3	HMDB0036838	-	-	-	-
Com_1456_pos	7.79269e+07	8.82986e+07	4.02846e+07	8.23814e+06	2.17804e+07	2.89907e+07	6.88367e+07	1.96698e+07	-1.8072	0.035837	0.223611	1.37425	N1-[2,4-dimethoxy-5-(trifluoromethyl)phenyl]-2,6-dimethoxybenzamide	--	C18 H18 F3 N O5	5.439	386.123	--	--	--	--	--	-	-	-	-
Com_3041_pos	1.2676e+07	1.28423e+07	2.02187e+07	4.92959e+07	7.30768e+07	4.3443e+07	1.52457e+07	5.52719e+07	1.85815	0.0130565	0.15238	1.30377	--	Corylin	C20 H16 O4	5.704	321.112	--	--	--	--	--	-	-	-	-
Com_1391_pos	7.83612e+07	8.10239e+07	6.88935e+07	4.13126e+07	4.01626e+07	3.94961e+07	7.60929e+07	4.03238e+07	-0.916132	0.000653265	0.0616519	1.28008	Xanthurenic acid	--	C10 H7 N O4	4.987	206.045	Organoheterocyclic compounds	Quinolines and derivatives	Quinoline carboxylic acids	59-00-7	HMDB0000881	C02470	ko00380//Tryptophan metabolism	Amino acid metabolism	Metabolism
Com_1775_pos	8.65339e+07	7.53662e+07	4.94317e+07	3.88536e+07	3.38284e+07	1.69089e+07	7.04439e+07	2.98636e+07	-1.23809	0.0341585	0.217989	1.27929	Eugenol	--	C10 H12 O2	5.292	165.091	Benzenoids	Phenols	Methoxyphenols	97-53-0	HMDB0005809	C10453	ko00940//Phenylpropanoid biosynthesis	Biosynthesis of other secondary metabolites	Metabolism
Com_2272_pos	3.39479e+07	3.87649e+07	3.08875e+07	7.1064e+07	8.21943e+07	6.01327e+07	3.45334e+07	7.11303e+07	1.04247	0.00566698	0.118849	1.26422	Retrochalcone	--	C16 H14 O4	5.759	271.097	--	--	--	--	--	-	-	-	-
Com_5503_pos	1.98303e+07	3.55379e+07	3.2016e+07	4.70043e+07	7.09879e+07	8.2839e+07	2.91281e+07	6.69437e+07	1.20054	0.0307926	0.210393	1.25636	--	13-HPODE	C18 H32 O4	7.241	335.219	Lipids and lipid-like molecules	Fatty Acyls	Lineolic acids and derivatives	33964-75-9	HMDB0003871	C04717	ko01100//Metabolic pathways;ko00591//Linoleic acid metabolism	Global and overview maps;Lipid metabolism	Metabolism
Com_2287_pos	8.47884e+07	9.80989e+07	6.60057e+07	4.8893e+07	4.92133e+07	4.31485e+07	8.29644e+07	4.70849e+07	-0.817227	0.019594	0.17004	1.21743	trans-Cinnamaldehyde	--	C9 H8 O	4.92	133.065	Organoheterocyclic compounds	Indoles and derivatives	HASH(0x1667418)	-	HMDB0258628	-	-	-	-
Com_781_pos	1.356e+08	1.2176e+08	1.02521e+08	9.70198e+07	7.75029e+07	7.57064e+07	1.1996e+08	8.34097e+07	-0.524267	0.0360475	0.223999	1.21623	--	2-(Dimethylamino)Guanosine	C12 H17 N5 O5	5.384	312.131	--	--	--	--	--	-	-	-	-
Com_7903_pos	2.39133e+07	2.51162e+07	2.11994e+07	5.93877e+07	5.86937e+07	4.88183e+07	2.34097e+07	5.56332e+07	1.24884	0.000865924	0.0653935	1.20588	1-benzyl-3-butyl-4-hydroxy-6-phenylpyridin-2(1H)-one	--	C22 H23 N O2	8.887	356.157	--	--	--	--	--	-	-	-	-
Com_3118_pos	2.9382e+07	3.98674e+07	2.72436e+07	3.57276e+06	1.35824e+06	4.75325e+06	3.21644e+07	3.22808e+06	-3.31671	0.00198452	0.090807	1.13936	Puerarin apioside	--	C26 H28 O13	5.696	549.16	--	--	--	--	--	-	-	-	-
Com_1726_pos	1.48335e+07	1.63802e+07	1.91887e+07	5.65672e+07	4.8929e+07	3.58853e+07	1.68008e+07	4.71272e+07	1.48803	0.00796169	0.131532	1.13025	Sulcatol	--	C8 H16 O	6.955	279.232	--	--	--	--	--	-	-	-	-
Com_2472_pos	5.7662e+07	5.97728e+07	4.08495e+07	1.96548e+07	2.59401e+07	2.37897e+07	5.27615e+07	2.31282e+07	-1.18983	0.00910274	0.13884	1.12369	--	Carnosol	C20 H26 O4	6.117	661.377	Lipids and lipid-like molecules	Prenol lipids	Terpene lactones	5957-80-2	HMDB0002121	-	-	-	-
Com_2100_pos	1.61605e+07	2.72369e+07	1.82065e+07	6.21223e+07	4.27173e+07	4.61743e+07	2.05346e+07	5.0338e+07	1.29359	0.0123127	0.146395	1.11082	8,8-dimethyl-2-phenyl-4H,8H-pyrano[2,3-h]chromen-4-one	--	C20 H16 O3	5.689	305.117	--	--	--	--	--	-	-	-	-
Com_3900_pos	3.58888e+07	4.71745e+07	5.06154e+07	7.92659e+07	9.15458e+07	5.81378e+07	4.45596e+07	7.63165e+07	0.776259	0.0414801	0.240904	1.10085	Desoxyrhaponticin	--	C21 H24 O8	5.367	405.154	Phenylpropanoids and polyketides	Stilbenes	Stilbene glycosides	-	HMDB0302913	-	-	-	-
Com_1074_pos	4.2458e+07	5.75718e+07	3.66259e+07	7.51949e+07	7.08974e+07	7.42656e+07	4.55519e+07	7.34526e+07	0.689303	0.0119153	0.143937	1.09076	1-(3-phenylpropanoyl)-4-piperidinecarboxylic acid	--	C15 H19 N O3	5.446	300.099	--	--	--	--	--	-	-	-	-
Com_1135_pos	2.47324e+07	2.32884e+07	4.30243e+07	6.93953e+07	6.54418e+07	4.77005e+07	3.03484e+07	6.08459e+07	1.00354	0.0296292	0.208539	1.08866	Pantothenic acid	--	C9 H17 N O5	5.052	220.118	Organic oxygen compounds	Organooxygen compounds	Alcohols and polyols	79-83-4	HMDB0000210	C00864	ko01100//Metabolic pathways;ko01110//Biosynthesis of secondary metabolites;ko00770//Pantothenate and CoA biosynthesis;ko00410//beta-Alanine metabolism	Global and overview maps;Metabolism of cofactors and vitamins;Metabolism of other amino acids	Metabolism
Com_2093_pos	5.46499e+07	4.27512e+07	3.85924e+07	1.64325e+07	9.72796e+06	2.66737e+07	4.53312e+07	1.76114e+07	-1.36399	0.0157983	0.159812	1.07372	1-(7-methoxy-2-oxo-2H-chromen-8-yl)-3-methyl-2-oxobutyl acetate	--	C17 H18 O6	5.907	336.144	--	--	--	--	--	-	-	-	-
Com_7827_pos	4.393e+07	4.02768e+07	3.76293e+07	1.64311e+07	1.56232e+07	1.59028e+07	4.0612e+07	1.59857e+07	-1.34512	0.000180941	0.051072	1.06819	Cianidanol	--	C15 H14 O6	6.303	291.086	Phenylpropanoids and polyketides	Flavonoids	Flavans	154-23-4	HMDB0002780	C06562	ko01110//Biosynthesis of secondary metabolites;ko01061//Biosynthesis of phenylpropanoids;ko00941//Flavonoid biosynthesis	Biosynthesis of other secondary metabolites;Chemical structure transformation maps;Global and overview maps	Metabolism
Com_3475_pos	3.75715e+07	3.21426e+07	2.50283e+07	4.83496e+06	6.81354e+06	8.49743e+06	3.15808e+07	6.71531e+06	-2.23352	0.0027723	0.0971416	1.05162	--	Chlorogenic acid methyl ester	C17 H20 O9	5.217	369.118	--	--	--	--	--	-	-	-	-
Com_1639_pos	6.78434e+07	4.28848e+07	6.65726e+07	3.69384e+07	3.0147e+07	2.87963e+07	5.91003e+07	3.19606e+07	-0.886872	0.0331008	0.216373	1.04924	--	3,4,5-Trimethoxycinnamic acid	C12 H14 O5	5.571	239.091	Phenylpropanoids and polyketides	Cinnamic acids and derivatives	Hydroxycinnamic acids and derivatives	90-50-6	HMDB0002511	-	-	-	-
Com_7811_pos	4.19097e+07	3.33902e+07	2.54663e+07	1.0328e+07	8.00675e+06	7.88516e+06	3.35887e+07	8.73997e+06	-1.94228	0.00668936	0.123031	1.04408	Cnidioside A	--	C17 H20 O9	8.741	391.1	--	--	--	--	--	-	-	-	-
Com_1985_pos	6.93291e+07	7.80444e+07	5.52608e+07	4.31706e+07	4.04246e+07	4.15899e+07	6.75448e+07	4.17284e+07	-0.694814	0.0181172	0.163814	1.0346	3-Methoxycinnamic acid	--	C10 H10 O3	4.919	161.06	--	--	--	--	--	-	-	-	-
Com_4157_pos	4.44373e+07	2.33329e+07	3.20241e+07	7.90094e+06	9.62498e+06	8.05609e+06	3.32648e+07	8.52734e+06	-1.96383	0.0158208	0.159812	1.02064	Tanespimycin	--	C31 H43 N3 O8	6.325	627.335	Phenylpropanoids and polyketides	Macrolactams	HASH(0x1e8b230)	-	HMDB0244762	-	-	-	-
Com_3115_pos	3.98992e+07	4.33333e+07	3.44662e+07	1.89285e+07	2.11094e+07	6.68036e+06	3.92329e+07	1.55728e+07	-1.33304	0.0102767	0.141071	1.014	Isoliquiritigenin	--	C15 H12 O4	5.047	275.091	Phenylpropanoids and polyketides	Linear 1,3-diarylpropanoids	Chalcones and dihydrochalcones	961-29-5	HMDB0037316	C08650	ko01100//Metabolic pathways;ko01110//Biosynthesis of secondary metabolites;ko01061//Biosynthesis of phenylpropanoids;ko00941//Flavonoid biosynthesis	Biosynthesis of other secondary metabolites;Chemical structure transformation maps;Global and overview maps	Metabolism

## Sheet: Supplementary Table S6
Table S6 Differentially accumulated metabolites (DAMs) in the comparison of R0 vs R7d
Compound_ID	R0-1	R0-2	R0-3	R7d-1	R7d-2	R7d-3	control_mean	case_mean	log2_FC(case_mean/control_mean)	Pvalue	fdr	vip	MS2_name	MS1_name	formula	rtmin	mz	SuperClass	Class	SubClass	CAS	HMDB	C_ID	Pathway	KEGG_B_class	KEGG_A_class
Com_11_pos	4.83663e+09	1.95025e+09	1.49206e+09	8.0859e+09	8.43929e+09	6.23455e+09	2.75965e+09	7.58658e+09	1.45897	0.0181398	0.359767	15.4208	Apigenin	--	C15 H10 O5	6.087	271.06	Phenylpropanoids and polyketides	Flavonoids	Flavones	520-36-5	HMDB0002124	C01477	ko01100//Metabolic pathways;ko01110//Biosynthesis of secondary metabolites;ko01061//Biosynthesis of phenylpropanoids;ko00941//Flavonoid biosynthesis;ko00944//Flavone and flavonol biosynthesis;ko00943//Isoflavonoid biosynthesis	Biosynthesis of other secondary metabolites;Chemical structure transformation maps;Global and overview maps	Metabolism
Com_304_pos	7.99221e+08	1.71344e+09	1.70882e+09	5.22339e+09	3.96174e+09	3.53916e+09	1.40716e+09	4.24143e+09	1.59177	0.00863428	0.310423	11.6247	Luteolin	--	C15 H10 O6	6.187	287.055	Phenylpropanoids and polyketides	Flavonoids	Flavones	491-70-3	HMDB0005800	C01514	ko01100//Metabolic pathways;ko01110//Biosynthesis of secondary metabolites;ko00941//Flavonoid biosynthesis;ko00944//Flavone and flavonol biosynthesis	Biosynthesis of other secondary metabolites;Global and overview maps	Metabolism
Com_103_pos	3.53758e+08	5.07318e+08	5.12235e+08	1.73157e+09	1.60955e+09	1.20377e+09	4.57771e+08	1.51496e+09	1.72659	0.00324413	0.193039	7.2761	Diosmetin	--	C16 H12 O6	6.086	301.071	Phenylpropanoids and polyketides	Flavonoids	O-methylated flavonoids	520-34-3	HMDB0029676	-	-	-	-
Com_212_pos	3.30434e+08	8.31757e+07	6.76747e+07	6.13879e+08	5.63931e+08	6.72491e+08	1.60428e+08	6.16767e+08	1.9428	0.00733184	0.289786	4.70933	--	Riboflavin-5'-monophosphate	C17 H21 N4 O9 P	5.148	474.14	--	--	--	--	--	-	-	-	-
Com_691_pos	9.81032e+07	3.09729e+07	3.39766e+07	5.72943e+08	6.18673e+08	2.01886e+08	5.43509e+07	4.64501e+08	3.0953	0.0374382	0.414343	4.39172	L-Tyrosine	--	C9 H11 N O3	2.497	182.081	Organic acids and derivatives	Carboxylic acids and derivatives	Amino acids, peptides, and analogues	60-18-4	HMDB0000158	C00082	ko01100//Metabolic pathways;ko01110//Biosynthesis of secondary metabolites;ko01060//Biosynthesis of plant secondary metabolites;ko01230//Biosynthesis of amino acids;ko01063//Biosynthesis of alkaloids derived from shikimate pathway;ko00999//Biosynthesis of various plant secondary metabolites;ko01210//2-Oxocarboxylic acid metabolism;ko00940//Phenylpropanoid biosynthesis;ko00350//Tyrosine metabolism…	Amino acid metabolism;Biosynthesis of other secondary metabolites;Chemical structure transformation maps;Global and overview maps;Metabolism of cofactors and vitamins;Metabolism of other amino acids;Translation	Genetic Information Processing;Metabolism
Com_220_pos	5.95777e+08	5.61948e+08	7.18851e+08	2.72332e+08	2.80761e+08	2.50482e+08	6.25525e+08	2.67859e+08	-1.2236	0.00180482	0.193039	4.20978	Apocynin	--	C9 H10 O3	5.029	167.07	Organic oxygen compounds	Organooxygen compounds	Carbonyl compounds	-	HMDB0247918	-	-	-	-
Com_716_pos	6.94433e+07	5.17563e+07	3.62228e+07	3.35403e+08	3.49013e+08	2.62071e+08	5.24741e+07	3.15496e+08	2.58794	0.000782274	0.193039	3.6839	DL-Glutamine	--	C5 H10 N2 O3	1.369	130.05	--	--	--	--	--	-	-	-	-
Com_1134_pos	6.36041e+07	1.66161e+07	2.04884e+07	2.8481e+08	3.15051e+08	1.34563e+08	3.35695e+07	2.44808e+08	2.86643	0.0216888	0.37823	3.20627	2-Hydroxyphenylalanine	--	C9 H11 N O3	2.064	182.081	Organic acids and derivatives	Carboxylic acids and derivatives	Amino acids, peptides, and analogues	2370-61-8	HMDB0006050	-	-	-	-
Com_64_pos	3.99962e+07	6.79669e+06	2.0829e+07	1.21329e+08	3.36405e+08	2.44346e+08	2.25406e+07	2.34026e+08	3.37607	0.0284416	0.397656	3.03839	Indole-3-acrylic acid	--	C11 H9 N O2	5.212	188.071	Organoheterocyclic compounds	Indoles and derivatives	Indoles	29953-71-7	HMDB0000734	-	-	-	-
Com_1443_pos	7.00574e+07	3.44318e+07	3.55341e+07	2.67397e+08	2.93214e+08	1.12297e+08	4.66744e+07	2.24303e+08	2.26474	0.0369755	0.414343	2.89365	N-Benzylformamide	--	C8 H9 N O	2.504	136.076	Benzenoids	Benzene and substituted derivatives	HASH(0x26592a0)	-	HMDB0304423	-	-	-	-
Com_863_pos	8.60203e+07	1.36214e+08	1.4823e+08	3.12079e+08	3.44867e+08	1.88005e+08	1.23488e+08	2.8165e+08	1.18953	0.0370995	0.414343	2.66926	2-Hydroxycinnamic acid	--	C9 H8 O3	2.509	165.055	Phenylpropanoids and polyketides	Cinnamic acids and derivatives	Hydroxycinnamic acids and derivatives	495-79-4	HMDB0041592	C05838	ko01110//Biosynthesis of secondary metabolites;ko00999//Biosynthesis of various plant secondary metabolites	Biosynthesis of other secondary metabolites;Global and overview maps	Metabolism
Com_116_pos	9.08504e+07	9.11541e+07	1.43451e+08	2.795e+08	1.74727e+08	3.67246e+08	1.08485e+08	2.73824e+08	1.33575	0.0471265	0.454197	2.50922	(3beta,9xi)-3-(beta-D-Glucopyranosyloxy)-14-hydroxycard-20(22)-enolide	--	C29 H44 O9	8.583	537.303	--	--	--	--	--	-	-	-	-
Com_916_pos	1.6437e+08	1.70984e+08	1.49963e+08	5.01934e+07	4.42602e+07	5.08921e+07	1.61773e+08	4.84486e+07	-1.73944	6.56076e-05	0.0824776	2.39438	--	Thymol	C10 H14 O	6.418	133.101	Lipids and lipid-like molecules	Prenol lipids	Monoterpenoids	89-83-8	HMDB0001878	-	-	-	-
Com_13128_pos	1.78753e+08	1.23089e+08	8.25234e+07	3.74548e+06	1.16968e+07	1.11537e+07	1.28122e+08	8.86532e+06	-3.8532	0.0130788	0.317373	2.29149	Octyl hydrogen phthalate	--	C16 H22 O4	7.019	279.158	Benzenoids	Benzene and substituted derivatives	Benzoic acids and derivatives	-	HMDB0254869	-	-	-	-
Com_415_pos	1.68544e+08	2.57192e+08	2.82588e+08	1.32318e+08	1.4076e+08	8.93412e+07	2.36108e+08	1.20807e+08	-0.966746	0.038796	0.414343	2.2482	--	Monotropein	C16 H22 O11	5.009	391.123	Lipids and lipid-like molecules	Prenol lipids	Terpene glycosides	5945-50-6	HMDB0035608	-	-	-	-
Com_1479_pos	3.24701e+07	1.13854e+07	1.24509e+07	1.43087e+08	1.52759e+08	6.04796e+07	1.87688e+07	1.18775e+08	2.66182	0.0292307	0.401258	2.18891	2-Phenylacetamide	--	C8 H9 N O	2.044	136.076	Benzenoids	Benzene and substituted derivatives	Phenylacetamides	103-81-1	HMDB0010715	C02505	ko01100//Metabolic pathways;ko01120//Microbial metabolism in diverse environments;ko00360//Phenylalanine metabolism	Amino acid metabolism;Global and overview maps	Metabolism
Com_1485_pos	9.62527e+06	2.12273e+06	1.14149e+07	1.36969e+08	7.82721e+07	7.71013e+07	7.72097e+06	9.74474e+07	3.65777	0.0108755	0.317373	2.08139	L-Aspartic acid	--	C4 H7 N O4	1.4	134.045	Organic acids and derivatives	Carboxylic acids and derivatives	Amino acids, peptides, and analogues	56-84-8	HMDB0000191	C00049	ko01100//Metabolic pathways;ko01110//Biosynthesis of secondary metabolites;ko01120//Microbial metabolism in diverse environments;ko01060//Biosynthesis of plant secondary metabolites;ko02010//ABC transporters;ko01230//Biosynthesis of amino acids;ko00999//Biosynthesis of various plant secondary metabolites;ko01070//Biosynthesis of plant hormones;ko01210//2-Oxocarboxylic acid metabolism;ko00270//Cys…	Amino acid metabolism;Biosynthesis of other secondary metabolites;Chemical structure transformation maps;Energy metabolism;Global and overview maps;Membrane transport;Metabolism of cofactors and vitamins;Metabolism of other amino acids;Translation	Environmental Information Processing;Genetic Information Processing;Metabolism
Com_2245_pos	9.07326e+07	8.53649e+07	1.76686e+08	2.96338e+07	1.77371e+07	3.66669e+07	1.17595e+08	2.80126e+07	-2.06967	0.0408855	0.414343	2.00056	--	Dihydrojasmone	C11 H18 O	6.32	149.133	Organic oxygen compounds	Organooxygen compounds	Carbonyl compounds	1128-08-1	HMDB0031565	-	-	-	-
Com_1749_pos	3.29836e+07	3.26574e+07	2.228e+07	1.39383e+08	1.40074e+08	5.59639e+07	2.9307e+07	1.11807e+08	1.93169	0.0427498	0.427498	1.956	Lysine	--	C6 H14 N2 O2	1.462	130.086	Organic acids and derivatives	Carboxylic acids and derivatives	Amino acids, peptides, and analogues	10098-89-2	HMDB0301757	-	-	-	-
Com_2890_pos	3.29836e+07	3.26574e+07	2.85925e+07	1.39383e+08	1.40074e+08	5.59639e+07	3.14112e+07	1.11807e+08	1.83166	0.045213	0.444899	1.92399	Marmesin	--	C14 H14 O4	1.46	130.086	Phenylpropanoids and polyketides	Coumarins and derivatives	Furanocoumarins	-	HMDB0302268	C09276	ko01110//Biosynthesis of secondary metabolites;ko01061//Biosynthesis of phenylpropanoids;ko00999//Biosynthesis of various plant secondary metabolites	Biosynthesis of other secondary metabolites;Chemical structure transformation maps;Global and overview maps	Metabolism
Com_1432_pos	6.70455e+06	1.99296e+07	1.42348e+07	9.27003e+07	8.64896e+07	6.32668e+07	1.3623e+07	8.08189e+07	2.56865	0.00231634	0.193039	1.83748	5-[(2-chloro-6-phenoxybenzyl)amino]-3,3-dimethyl-5-oxopentanoic acid	--	C20 H22 Cl N O4	4.888	398.108	--	--	--	--	--	-	-	-	-
Com_1456_pos	1.09784e+06	3.31611e+06	2.39551e+06	7.79269e+07	8.82986e+07	4.02846e+07	2.26982e+06	6.88367e+07	4.92253	0.0103457	0.317373	1.81252	N1-[2,4-dimethoxy-5-(trifluoromethyl)phenyl]-2,6-dimethoxybenzamide	--	C18 H18 F3 N O5	5.439	386.123	--	--	--	--	--	-	-	-	-
Com_3551_pos	4.89496e+07	4.5093e+07	4.35661e+07	1.28381e+08	1.19249e+08	8.35563e+07	4.58696e+07	1.10395e+08	1.26707	0.00940477	0.317373	1.79456	--	Pipecolic acid	C6 H11 N O2	1.825	130.086	Organic acids and derivatives	Carboxylic acids and derivatives	Amino acids, peptides, and analogues	3105-95-1	HMDB0000716	C00408	ko01100//Metabolic pathways;ko01110//Biosynthesis of secondary metabolites;ko01060//Biosynthesis of plant secondary metabolites;ko01064//Biosynthesis of alkaloids derived from ornithine, lysine and nicotinic acid;ko00310//Lysine degradation;ko00960//Tropane, piperidine and pyridine alkaloid biosynthesis	Amino acid metabolism;Biosynthesis of other secondary metabolites;Chemical structure transformation maps;Global and overview maps	Metabolism
Com_2004_pos	1.79952e+07	1.19598e+07	1.37321e+07	1.21194e+08	6.78757e+07	5.23306e+07	1.45624e+07	8.04666e+07	2.46615	0.0345483	0.414343	1.74178	5'-Methylthioadenosine	--	C11 H15 N5 O3 S	4.864	298.092	Nucleosides, nucleotides, and analogues	5'-deoxyribonucleosides	5'-deoxy-5'-thionucleosides	2457-80-9	HMDB0001173	C00170	ko01100//Metabolic pathways;ko01060//Biosynthesis of plant secondary metabolites;ko00270//Cysteine and methionine metabolism;ko00908//Zeatin biosynthesis	Amino acid metabolism;Chemical structure transformation maps;Global and overview maps;Metabolism of terpenoids and polyketides	Metabolism
Com_6389_pos	9.08572e+07	1.42572e+08	1.41623e+08	2.68882e+07	7.30517e+07	7.63852e+07	1.25017e+08	5.87751e+07	-1.08885	0.0472245	0.454197	1.74155	1-[4-hydroxy-3-(3-methylbut-2-en-1-yl)phenyl]ethan-1-one	--	C13 H16 O2	6.038	205.122	--	--	--	--	--	-	-	-	-
Com_28253_pos	4.64928e+06	3.85099e+06	4.05713e+06	8.27229e+07	6.35975e+07	4.67415e+07	4.1858e+06	6.43539e+07	3.94245	0.00442988	0.230628	1.73923	2-Isopropylaniline	--	C9 H13 N	5.258	136.112	--	--	--	--	--	-	-	-	-
Com_882_pos	3.33721e+07	2.10103e+07	2.66736e+07	7.0024e+07	9.74814e+07	9.50908e+07	2.70187e+07	8.7532e+07	1.69585	0.00309096	0.193039	1.70868	--	D-Phenylalanine	C9 H11 N O2	1.444	166.086	Organic acids and derivatives	Carboxylic acids and derivatives	Amino acids, peptides, and analogues	-	HMDB0250791	C02265	ko01100//Metabolic pathways;ko00360//Phenylalanine metabolism;ko00470//D-Amino acid metabolism	Amino acid metabolism;Global and overview maps;Metabolism of other amino acids	Metabolism
Com_913_pos	3.01416e+07	1.50575e+07	1.48483e+07	9.33236e+07	6.11046e+07	6.1688e+07	2.00158e+07	7.20387e+07	1.84763	0.0115674	0.317373	1.59496	methyl 2-(acetylamino)-4,5-dimethoxybenzoate	--	C12 H15 N O5	5.536	254.102	--	--	--	--	--	-	-	-	-
Com_1737_pos	8.01651e+07	1.11845e+08	1.1663e+08	4.89843e+07	6.26295e+07	4.06666e+07	1.0288e+08	5.07601e+07	-1.01919	0.0164638	0.345283	1.55934	6-(3-hydroxybutan-2-yl)-5-(hydroxymethyl)-4-methoxy-2H-pyran-2-one	--	C11 H16 O5	4.874	211.097	--	--	--	--	--	-	-	-	-
Com_1008_pos	1.43679e+08	1.12271e+08	1.1818e+08	1.53269e+08	1.86534e+08	2.01485e+08	1.2471e+08	1.80429e+08	0.532855	0.0317018	0.405675	1.54087	Curcumin	--	C21 H20 O6	5.55	369.133	Phenylpropanoids and polyketides	Diarylheptanoids	Linear diarylheptanoids	458-37-7	HMDB0002269	C10443	ko01110//Biosynthesis of secondary metabolites;ko00945//Stilbenoid, diarylheptanoid and gingerol biosynthesis	Biosynthesis of other secondary metabolites;Global and overview maps	Metabolism
Com_24712_pos	2.26907e+07	6.60061e+06	7.19848e+06	4.92353e+07	8.12341e+07	4.99956e+07	1.21633e+07	6.0155e+07	2.30615	0.0151909	0.338875	1.51883	2-{[4-(trifluoromethyl)-2-pyridyl]oxy}ethyl N-phenylcarbamate	--	C15 H13 F3 N2 O3	2.263	327.102	--	--	--	--	--	-	-	-	-
Com_269_pos	2.231e+08	1.9877e+08	2.18357e+08	2.52623e+08	2.77531e+08	2.44883e+08	2.13409e+08	2.58346e+08	0.275681	0.0219777	0.37823	1.45815	4-(3,4-dihydro-2H-1,5-benzodioxepin-7-ylamino)-4-oxobutanoic acid	--	C13 H15 N O5	5.247	266.102	--	--	--	--	--	-	-	-	-
Com_1356_pos	7.98877e+07	1.09837e+08	1.03804e+08	5.5634e+07	3.39151e+07	7.12431e+07	9.78429e+07	5.35974e+07	-0.868304	0.0354402	0.414343	1.44412	--	Ophiopogonanone E	C19 H20 O7	5.665	361.128	--	--	--	--	--	-	-	-	-
Com_2414_pos	5.94333e+07	9.05964e+07	6.95148e+07	2.90276e+07	2.95807e+07	3.26983e+07	7.31815e+07	3.04355e+07	-1.26572	0.0098788	0.317373	1.44157	Oxysophocarpine	--	C15 H22 N2 O2	6.419	121.101	Alkaloids and derivatives	Lupin alkaloids	Matrine alkaloids	-	HMDB0256022	-	-	-	-
Com_181_pos	6.64997e+07	1.01898e+08	9.42831e+07	5.95554e+07	4.79408e+07	2.80135e+07	8.75602e+07	4.51699e+07	-0.954913	0.040204	0.414343	1.33839	--	Gingerglycolipid B	C33 H58 O14	8.569	701.372	Lipids and lipid-like molecules	Glycerolipids	Glycosylglycerols	88168-90-5	HMDB0041094	-	-	-	-
Com_1810_pos	3.03987e+07	6.83415e+07	6.61188e+07	1.71135e+07	1.92734e+07	1.78677e+07	5.4953e+07	1.80849e+07	-1.60341	0.0401424	0.414343	1.2957	Zolpidem-d6	--	C19 H15 [2]H6 N3 O	5.833	314.211	--	--	--	--	--	-	-	-	-
Com_1430_pos	2.47807e+07	5.79925e+07	6.16141e+07	1.61106e+07	1.29029e+07	9.03286e+06	4.81291e+07	1.26821e+07	-1.92411	0.0407713	0.414343	1.26125	Puerarin	--	C21 H20 O9	1.351	399.115	Phenylpropanoids and polyketides	Isoflavonoids	Isoflavonoid C-glycosides	3681-99-0	HMDB0240265	-	-	-	-
Com_2761_pos	5.70823e+06	1.38983e+06	1.56318e+06	3.48633e+07	2.84179e+07	2.97231e+07	2.88708e+06	3.10014e+07	3.42465	0.000314389	0.158242	1.19971	N'3-(3,4,5-trimethoxybenzylidene)pyridine-3-carbohydrazide	--	C16 H17 N3 O4	4.956	354.082	--	--	--	--	--	-	-	-	-
Com_1732_pos	6.02172e+07	7.82925e+07	8.79781e+07	4.41002e+07	5.20544e+07	4.77936e+07	7.54959e+07	4.79827e+07	-0.653884	0.0312361	0.403664	1.1289	1-adamantyl(1,4-thiazinan-4-yl)methanone	--	C15 H23 N O S	1.317	266.16	--	--	--	--	--	-	-	-	-
Com_3226_pos	959581	3.03652e+06	5.69494e+06	3.01814e+07	4.11339e+07	1.77186e+07	3.23035e+06	2.9678e+07	3.19963	0.018584	0.359767	1.1204	--	Succinic anhydride	C4 H4 O3	1.418	218.066	Organic acids and derivatives	Carboxylic acids and derivatives	Dicarboxylic acids and derivatives	108-30-5	HMDB0032523	-	-	-	-
Com_2934_pos	5.2519e+07	4.55797e+07	4.63102e+07	5.40435e+06	3.6971e+07	1.1342e+07	4.81363e+07	1.79058e+07	-1.4267	0.0382675	0.414343	1.1126	--	5,6,7-Trimethoxyflavone	C18 H16 O5	5.398	313.107	--	--	--	--	--	-	-	-	-
Com_1425_pos	4.23639e+07	2.13851e+07	2.36245e+07	6.46645e+07	4.95346e+07	5.18762e+07	2.91245e+07	5.53584e+07	0.926569	0.0322575	0.407089	1.10666	ethyl 3-hydroxy-4,6-dimethoxy-2-oxoindoline-3-carboxylate	--	C13 H15 N O6	5.049	282.097	--	--	--	--	--	-	-	-	-
Com_5270_pos	7.8387e+07	7.62907e+07	8.25955e+07	1.06799e+08	1.03983e+08	9.45933e+07	7.90911e+07	1.01792e+08	0.364034	0.00533731	0.244222	1.06292	--	Quinone	C6 H4 O2	1.446	109.028	Organic oxygen compounds	Organooxygen compounds	Carbonyl compounds	106-51-4	HMDB0003364	-	-	-	-
Com_3118_pos	1.62353e+06	1.35117e+07	1.11432e+07	2.9382e+07	3.98674e+07	2.72436e+07	8.75949e+06	3.21644e+07	1.87654	0.0117752	0.317373	1.03897	Puerarin apioside	--	C26 H28 O13	5.696	549.16	--	--	--	--	--	-	-	-	-
Com_2359_pos	7.66632e+06	6.48823e+06	7.28123e+06	3.25457e+07	3.95894e+07	1.62141e+07	7.14526e+06	2.94497e+07	2.0432	0.0323514	0.407089	1.02299	Caprolactam	--	C6 H11 N O	5.366	114.091	Organoheterocyclic compounds	Lactams	Caprolactams	105-60-2	HMDB0062769	C06593	ko01100//Metabolic pathways;ko01120//Microbial metabolism in diverse environments	Global and overview maps	Metabolism
Com_7811_pos	1.32707e+07	1.25712e+07	1.15982e+07	4.19097e+07	3.33902e+07	2.54663e+07	1.248e+07	3.35887e+07	1.42836	0.0114846	0.317373	1.01975	Cnidioside A	--	C17 H20 O9	8.741	391.1	--	--	--	--	--	-	-	-	-

## Sheet: Supplementary Table S7
Table S7 Differentially accumulated metabolites (DAMs) in the comparison of S0 vs S7d
Compound_ID	S0-1	S0-2	S0-3	S7d-1	S7d-2	S7d-3	control_mean	case_mean	log2_FC(case_mean/control_mean)	Pvalue	fdr	vip	MS2_name	MS1_name	formula	rtmin	mz	SuperClass	Class	SubClass	CAS	HMDB	C_ID	Pathway	KEGG_B_class	KEGG_A_class
Com_21_pos	1235165994.10756	1027298792.85112	908288905.48003	2500196046.72129	3434310057.41459	2130994037.78341	1056917897.47957	2688500047.30643	1.34693818602994	0.0150388116242333	0.108653615084174	8.39837636735349	Oleoyl ethylamide	--	C20 H39 N O	10.683	310.31	--	--	--	--	--	-	-	-	-
Com_11_pos	3221175389.23867	3141606496.04969	3281380014.27469	5234190113.65947	3801474466.33369	4377138428.08436	3214720633.18768	4470934336.02584	0.475882987984517	0.0397912748260412	0.170223507991176	6.97769769173862	Apigenin	--	C15 H10 O5	6.087	271.06	Phenylpropanoids and polyketides	Flavonoids	Flavones	520-36-5	HMDB0002124	C01477	ko01100//Metabolic pathways;ko01110//Biosynthesis of secondary metabolites;ko01061//Biosynthesis of phenylpropanoids;ko00941//Flavonoid biosynthesis;ko00944//Flavone and flavonol biosynthesis;ko00943//Isoflavonoid biosynthesis	Biosynthesis of other secondary metabolites;Chemical structure transformation maps;Global and overview maps	Metabolism
Com_319_pos	292942039.05545	380234888.845466	57320519.4618831	1.41244e+09	1098284706.89099	904040978.783687	243499149.120933	1138254519.16189	2.22483455113586	0.00716849959872805	0.0804269178143203	6.25496617069252	Adenine	--	C5 H5 N5	1.459	136.062	Organoheterocyclic compounds	Imidazopyrimidines	Purines and purine derivatives	73-24-5	HMDB0000034	C00147	ko01100//Metabolic pathways;ko01110//Biosynthesis of secondary metabolites;ko00230//Purine metabolism;ko00908//Zeatin biosynthesis	Global and overview maps;Metabolism of terpenoids and polyketides;Nucleotide metabolism	Metabolism
Com_32_pos	470239685.35913	651650247.165236	323393376.641616	1254346282.87471	1648518991.51394	956403870.891334	481761103.055327	1286423048.42666	1.41697533863112	0.0221967533580877	0.129911230894234	5.79632317553439	Stearamide	--	C18 H37 N O	10.507	284.295	Organic acids and derivatives	Carboximidic acids and derivatives	Carboximidic acids	124-26-5	HMDB0034146	-	-	-	-
Com_251_pos	863301820.662891	1029628109.57083	1254793817.7471	491172372.257132	454432995.596529	176073365.077628	1049241249.32694	373892910.977096	-1.48865	0.0110224776627879	0.0935851518621942	5.52899814767998	3-(3,4-dihydroxyphenyl)propanoic acid	--	C9 H10 O4	5.569	165.055	Phenylpropanoids and polyketides	Phenylpropanoic acids	HASH(0x2d0cf20)	1078-61-1	HMDB0000423	C10447	ko00350//Tyrosine metabolism	Amino acid metabolism	Metabolism
Com_116_pos	39680618.5154095	143033452.816962	116245724.820166	487963714.446034	806747509.533512	861477590.824287	99653265.3841792	718729604.934611	2.85046012841909	0.0068040613750232	0.0784284937120994	5.36523794754694	(3beta,9xi)-3-(beta-D-Glucopyranosyloxy)-14-hydroxycard-20(22)-enolide	--	C29 H44 O9	8.583	537.303	--	--	--	--	--	-	-	-	-
Com_256_pos	743149652.729767	736998454.957389	894873921.185674	144269494.957449	199516049.988459	331634637.997621	791674009.624277	225140060.981176	-1.81408	0.00171860345459082	0.048567870956207	5.10644030649933	Adenosine	--	C10 H13 N5 O4	2.736	268.104	Nucleosides, nucleotides, and analogues	Purine nucleosides	HASH(0x1b57260)	58-61-7	HMDB0000050	C00212	ko01100//Metabolic pathways;ko02010//ABC transporters;ko00230//Purine metabolism	Global and overview maps;Membrane transport;Nucleotide metabolism	Environmental Information Processing;Metabolism
Com_63_pos	1079263584.51903	1164014708.87296	1246049680.2652	733830117.348026	684518494.11917	686338556.635966	1163109324.5524	701562389.367721	-0.729343	0.000812642909650279	0.0423134756404111	4.68758867147135	Isophorone	--	C9 H14 O	6.105	139.112	Organic oxygen compounds	Organooxygen compounds	Carbonyl compounds	78-59-1	HMDB0031195	-	-	-	-
Com_188_pos	2635526832.53565	2441210220.77167	2976338776.83036	2292606352.77601	1995596514.25807	2249444086.62913	2684358610.04589	2179215651.22107	-0.300768	0.0498760394431628	0.191635673178565	4.46794956095183	--	6-Deoxy-D-glucose	C6 H12 O5	1.433	165.076	--	--	--	--	--	-	-	-	-
Com_1216_pos	499183514.735211	324122082.105879	481615572.336319	12966023.2038039	24117522.0113798	73985680.6909613	434973723.059136	37023075.3020483	-3.55443	0.0024763466720446	0.0534183353541048	4.27715437385921	Estriol	--	C18 H24 O3	6.305	311.164	Lipids and lipid-like molecules	Steroids and steroid derivatives	Estrane steroids	547-81-9	HMDB0000347	C05141	ko01100//Metabolic pathways;ko07226//Progesterone, androgen and estrogen receptor agonists/antagonists	Global and overview maps;Target-based classification: Nuclear receptors	Drug Development;Metabolism
Com_322_pos	650946119.347968	778795869.866498	486076091.055054	202508734.998551	249569958.499145	269686943.798151	638606026.756507	240588545.765282	-1.40836	0.0102360693975004	0.0929053643207093	4.18795522841005	Arctiin	--	C27 H34 O11	5.682	557.199	Lignans, neolignans and related compounds	Lignan glycosides	HASH(0x241e8b0)	-	HMDB0248568	-	-	-	-
Com_338_pos	1656568788.13213	1494431713.04412	1834710165.42245	1296114847.7481	1188997935.54543	1359078256.54553	1661903555.5329	1281397013.27969	-0.375119	0.0259085211820145	0.141631134092978	3.97651184006324	--	2-Methylpentanedioic acid	C6 H10 O4	1.435	147.065	Lipids and lipid-like molecules	Fatty Acyls	Fatty acids and conjugates	617-62-9	HMDB0000422	-	-	-	-
Com_473_pos	1214988712.55109	1143204142.40254	1358173017.62487	903588795.37271	841201105.942471	962628480.518323	1238788624.19283	902472793.944501	-0.456975	0.00963116279920565	0.0898124417877282	3.8522019260508	--	4-Hydroxy-2,5-dimethyl-3(2H)furanone	C6 H8 O3	1.425	129.055	--	--	--	--	--	-	-	-	-
Com_670_pos	539312097.264762	569417359.191894	530185504.978692	263350028.439429	222219525.378426	251735763.772939	546304987.145116	245768439.196931	-1.15241	6.07017241469598e-05	0.0230557000994203	3.80882563128904	N1-(1H-1,2,4-triazol-3-yl)-2-hydroxybenzamide	--	C9 H8 N4 O2	1.507	205.068	--	--	--	--	--	-	-	-	-
Com_490_pos	821195143.577287	836152526.303507	862088225.280761	563655882.826108	501586602.197825	580057088.607009	839811965.053852	548433191.210314	-0.61475	0.000401308029964954	0.0264349052874659	3.72359163427963	--	Catechol	C6 H6 O2	1.446	111.044	Benzenoids	Phenols	Benzenediols	120-80-9	HMDB0000957	-	-	-	-
Com_222_pos	514998937.431454	466723601.753744	423530556.507755	198549446.851503	236999455.31313	262947739.618483	468417698.564318	232832213.927705	-1.0085	0.00189402194577762	0.0497255968847786	3.29132809062027	--	Phenylglyoxylic acid	C8 H6 O3	5.305	151.039	Benzenoids	Benzene and substituted derivatives	Benzoyl derivatives	611-73-4	HMDB0001587	C02137	ko01100//Metabolic pathways;ko01120//Microbial metabolism in diverse environments;ko00360//Phenylalanine metabolism	Amino acid metabolism;Global and overview maps	Metabolism
Com_444_pos	613035986.615824	777671287.321475	512173666.784973	445939884.189607	367667232.804081	3.5272e+08	634293646.907424	388775687.071963	-0.706213	0.0410463503662881	0.170707786832487	3.17798165926538	--	Griffonilide	C8 H8 O4	5.883	151.039	--	--	--	--	--	-	-	-	-
Com_740_pos	400697244.497089	480234444.187645	371378620.161046	232347146.374445	166164601.282397	240211149.945044	417436769.61526	212907632.533962	-0.97133	0.00698714744466035	0.079762314533045	3.04050216432801	Salicylic acid	--	C7 H6 O3	1.44	139.039	Benzenoids	Benzene and substituted derivatives	Benzoic acids and derivatives	-	HMDB0302214	C00805	ko01100//Metabolic pathways;ko01110//Biosynthesis of secondary metabolites;ko01120//Microbial metabolism in diverse environments;ko01061//Biosynthesis of phenylpropanoids;ko01070//Biosynthesis of plant hormones;ko00996//Biosynthesis of various alkaloids;ko04075//Plant hormone signal transduction;ko00621//Dioxin degradation	Biosynthesis of other secondary metabolites;Chemical structure transformation maps;Global and overview maps;Signal transduction;Xenobiotics biodegradation and metabolism	Environmental Information Processing;Metabolism
Com_420_pos	327659684.627488	282797938.559872	301701154.214759	157935231.26749	179895442.739602	128384355.589163	304052925.800706	155405009.865418	-0.968289	0.00168268830559739	0.048567870956207	2.64557161088722	--	(+)-epipinoresinol-4-O-beta-D-glucoside	C26 H32 O11	5.294	521.202	--	--	--	--	--	-	-	-	-
Com_240_pos	697720549.323708	645234611.433053	778668042.486041	566915026.306777	484571745.442074	597588548.326402	707207734.414267	549691773.358418	-0.363511	0.0375525965734092	0.167285873460316	2.51744850033531	L-Iditol	--	C6 H14 O6	1.463	183.086	Organic oxygen compounds	Organooxygen compounds	Carbohydrates and carbohydrate conjugates	488-45-9	HMDB0011632	-	-	-	-
Com_438_pos	4452277.33001282	4201885.2044508	5245306.71132587	142334076.738522	216492724.306436	82936892.8779186	4633156.41526316	147254564.640959	4.99017315706763	0.0209891133624406	0.124777799910572	2.44444	Stiripentol	--	C14 H18 O3	6.565	217.122	--	--	--	--	--	-	-	-	-
Com_449_pos	203474.165978546	224402.435447548	180429.356837975	120441719.804719	232604843.438562	77735717.8136087	202768.65275469	143594093.68563	9.46795	0.0360472146481086	0.164121656458749	2.40538133770126	(5E)-7-methylidene-10-oxo-4-(propan-2-yl)undec-5-enoic acid	--	C15 H24 O3	6.915	297.146	--	--	--	--	--	-	-	-	-
Com_210_pos	237220696.434459	263481582.854955	233582471.817374	162460547.266325	92791187.908331	124445729.074443	244761583.702263	126565821.416366	-0.951489	0.00602116930498981	0.0745243086109394	2.33775233626232	2-({[2,6-bis(phenylthio)pyridin-3-yl]imino}methyl)phenol	--	C24 H18 N2 O S2	1.429	415.1	--	--	--	--	--	-	-	-	-
Com_10805_pos	137088069.567476	82857608.8773075	201316126.948154	15294520.4443612	2069745.36702714	18947670.8501111	140420601.797646	12103978.8871665	-3.5362	0.0207153184640748	0.123636880951593	2.33464117868345	Bis(3,5,5-trimethylhexyl) phthalate	--	C26 H42 O4	8.922	419.313	--	--	--	--	--	-	-	-	-
Com_716_pos	103273199.561811	149193861.670883	152030416.171681	181240926.815599	281461033.603411	264819994.780997	134832492.468125	242507318.400002	0.846860080908652	0.0364332755356465	0.165118314376887	2.13356337038709	DL-Glutamine	--	C5 H10 N2 O3	1.369	130.05	--	--	--	--	--	-	-	-	-
Com_462_pos	13963033.874505	32096339.8916665	58193833.993643	188222207.754889	83285252.1625909	133672466.546235	34751069.2532715	135059975.487905	1.95847092697383	0.0380958281981583	0.16869413659595	1.98155529856554	Skimmin	--	C15 H16 O8	5.102	325.092	Phenylpropanoids and polyketides	Coumarins and derivatives	Coumarin glycosides	-	HMDB0258334	-	-	-	-
Com_785_pos	60129924.105167	115889744.110666	134679514.583578	12864792.2083541	9806393.12109877	20837964.5536846	103566394.26647	14503049.9610458	-2.83613	0.0170110893269192	0.111264215014623	1.96106910262922	Phenmetrazine	--	C11 H15 N O	5.05	178.123	Organoheterocyclic compounds	Oxazinanes	Morpholines	134-49-6	HMDB0014968	-	-	-	-
Com_931_pos	166359931.134159	186105753.153893	102203662.578415	62286820.3480283	56477146.6403499	63233925.5915929	151556448.955489	60665964.1933237	-1.3209	0.0232427773811847	0.133447124888171	1.96092846782175	4-[2-(2-oxo-1-imidazolidinyl)ethyl]-1lambda~6~,4-thiazinane-1,1-dione	--	C9 H17 N3 O3 S	5.466	270.089	--	--	--	--	--	-	-	-	-
Com_1667_pos	120237531.053018	129596046.948111	135706075.866887	58564257.9353798	45299552.3066033	43475887.6767884	128513217.956005	49113232.6395905	-1.38773	0.000264943842139373	0.0253638622471265	1.95809045971066	1-(4-hydroxyphenyl)propane-1,2-diol	--	C9 H12 O3	4.912	151.075	--	--	--	--	--	-	-	-	-
Com_1315_pos	9519429.23006028	26380911.9063453	12079442.2854645	143788673.301296	138513771.788022	53959955.0181739	15993261.1406234	112087466.702497	2.80908891936928	0.0313927470564911	0.153407922509067	1.94588291344419	DGDG O-8:0_18:3	--	C41 H72 O14	10.881	811.497	--	--	--	--	--	-	-	-	-
Com_1074_pos	153661628.450356	179957461.351182	120313261.613777	75194868.8593974	70897410.9124953	74265570.7461872	151310783.805105	7.34526e+07	-1.04263	0.0108341140494984	0.093482926941386	1.85871929411369	1-(3-phenylpropanoyl)-4-piperidinecarboxylic acid	--	C15 H19 N O3	5.446	300.099	--	--	--	--	--	-	-	-	-
Com_1603_pos	72389267.9056129	45003851.884142	77902235.2003023	3446565.57302465	344432.976993857	650094.930622151	65098451.6633524	1480364.49354689	-5.4586	0.00339179361956861	0.0624586386042512	1.71222574525749	Latanoprost	--	C26 H40 O5	8.424	433.292	Lipids and lipid-like molecules	Fatty Acyls	Eicosanoids	130209-82-4	HMDB0014792	-	-	-	-
Com_1726_pos	128347978.323413	105379466.157289	97353042.6575868	56567187.7531548	48928956.127752	35885341.9713651	110360162.37943	47127161.9507573	-1.22759	0.00465755029351871	0.0674270424273344	1.71135041770288	Sulcatol	--	C8 H16 O	6.955	279.232	--	--	--	--	--	-	-	-	-
Com_5103_pos	85163006.2305242	47824163.6303576	72417166.8342081	2283220.32780664	2353634.20902698	10703492.1063236	68468112.2316966	5113448.88105241	-3.74306	0.00498524227915474	0.0697010726067005	1.69123228466951	Magnolol	--	C18 H18 O2	6.34	285.149	Benzenoids	Benzene and substituted derivatives	Biphenyls and derivatives	-	HMDB0254305	-	-	-	-
Com_882_pos	38602440.092939	43210791.1227033	57304604.1274443	109290803.207237	83220324.7335183	146502593.399794	46372611.7810289	113004573.780183	1.2850362768354	0.0255931761412195	0.141631134092978	1.69100884398721	--	D-Phenylalanine	C9 H11 N O2	1.444	166.086	Organic acids and derivatives	Carboxylic acids and derivatives	Amino acids, peptides, and analogues	-	HMDB0250791	C02265	ko01100//Metabolic pathways;ko00360//Phenylalanine metabolism;ko00470//D-Amino acid metabolism	Amino acid metabolism;Global and overview maps;Metabolism of other amino acids	Metabolism
Com_781_pos	195650139.427223	125984690.148394	133753223.637921	97019834.3106705	77502891.1964255	75706386.6047007	151796017.737846	83409704.0372656	-0.863847	0.0413980104631954	0.170707786832487	1.66468277091683	--	2-(Dimethylamino)Guanosine	C12 H17 N5 O5	5.384	312.131	--	--	--	--	--	-	-	-	-
Com_3436_pos	26725521.7342541	42098812.772183	26097256.4776706	74420534.6377478	74078318.5216708	138704783.746281	31640530.3280359	95734545.6352332	1.59726583144603	0.0441869899469757	0.178045716864219	1.63423777144957	--	Furanodiene	C15 H20 O	6.013	217.159	Lipids and lipid-like molecules	Prenol lipids	Sesquiterpenoids	-	HMDB0036769	-	-	-	-
Com_2122_pos	107355149.590704	117312107.949345	109726187.317411	62524928.4125908	55798822.2400583	57785554.4273878	111464481.619153	58703101.6933456	-0.925075	0.000126829322057046	0.0230557000994203	1.59590689306124	Caffeine	--	C8 H10 N4 O2	5.945	195.087	Organoheterocyclic compounds	Imidazopyrimidines	Purines and purine derivatives	1958-08-02	HMDB0001847	C07481	ko01100//Metabolic pathways;ko01110//Biosynthesis of secondary metabolites;ko01120//Microbial metabolism in diverse environments;ko01060//Biosynthesis of plant secondary metabolites;ko01065//Biosynthesis of alkaloids derived from histidine and purine;ko00232//Caffeine metabolism	Biosynthesis of other secondary metabolites;Chemical structure transformation maps;Global and overview maps	Metabolism
Com_514_pos	108297353.189103	84776281.3931485	121113110.761916	80334104.4044449	24144024.2707008	36839416.3359117	104728915.114723	47105848.3370191	-1.15268	0.0453967249100532	0.180392248984685	1.54254000610892	12-Oxo phytodienoic acid	--	C18 H28 O3	7.269	315.193	--	--	--	--	--	-	-	-	-
Com_415_pos	117949818.177625	116504344.128546	85960134.9900929	52771356.7650967	34702947.2019286	67026678.0311519	106804765.765421	51500327.3327257	-1.05232	0.0168521024703118	0.111264215014623	1.53766872900076	--	Monotropein	C16 H22 O11	5.009	391.123	Lipids and lipid-like molecules	Prenol lipids	Terpene glycosides	5945-50-6	HMDB0035608	-	-	-	-
Com_2350_pos	28222079.4787551	42786089.5576074	30385457.0325255	118947979.326422	93768604.0744684	62932389.8743668	33797875.356296	91882991.0917524	1.4428652650366	0.0259813404925529	0.141631134092978	1.52163788765828	--	Methionine sulfoxide	C5 H11 N O3 S	1.396	353.083	Organic acids and derivatives	Carboxylic acids and derivatives	Amino acids, peptides, and analogues	3226-65-1	HMDB0002005	C02989	ko01100//Metabolic pathways;ko00270//Cysteine and methionine metabolism	Amino acid metabolism;Global and overview maps	Metabolism
Com_2954_pos	28162243.9027432	30278929.5972995	29797149.792936	64091452.583077	101043879.852045	75689485.0152559	29412774.4309929	80274939.150126	1.44850679002404	0.00963550699974302	0.0898124417877282	1.51551404961962	--	2-Oxoadipic acid	C6 H8 O5	1.45	161.045	Organic acids and derivatives	Keto acids and derivatives	Medium-chain keto acids and derivatives	3184-35-8	HMDB0000225	C00322	ko01100//Metabolic pathways;ko01110//Biosynthesis of secondary metabolites;ko01120//Microbial metabolism in diverse environments;ko01230//Biosynthesis of amino acids;ko01210//2-Oxocarboxylic acid metabolism;ko00380//Tryptophan metabolism;ko00310//Lysine degradation;ko00300//Lysine biosynthesis	Amino acid metabolism;Global and overview maps	Metabolism
Com_142_pos	505055929.18765	437247409.486327	459501992.988997	409181858.498878	416484190.611319	403164423.542614	467268443.887658	409610157.550937	-0.19	0.0470142278853071	0.184393465212503	1.50777855015773	--	Picolinic acid	C6 H5 N O2	1.434	124.039	Organoheterocyclic compounds	Pyridines and derivatives	Pyridinecarboxylic acids and derivatives	98-98-6	HMDB0002243	C10164	ko01100//Metabolic pathways;ko00380//Tryptophan metabolism	Amino acid metabolism;Global and overview maps	Metabolism
Com_1877_pos	845564.702759028	961487.935942363	859822.078799228	35355577.678171	65133682.1781255	42893934.2930091	888958.239166873	47794398.0497685	5.74858207377547	0.00630801149513565	0.0755909115672665	1.46522031551028	Bosentan	--	C27 H29 N5 O6 S	5.597	552.186	Organoheterocyclic compounds	Diazines	Pyrimidines and pyrimidine derivatives	147536-97-8	HMDB0014699	-	-	-	-
Com_1289_pos	78982212.129684	101148647.580156	129015514.106964	64389163.2620989	24639626.6581573	59468431.9226098	103048791.272268	49499073.947622	-1.05785	0.0488625241559898	0.189185670450115	1.46118250959061	--	7-O-Methylaloeresin A	C29 H30 O11	5.99	555.184	--	--	--	--	--	-	-	-	-
Com_2396_pos	69716283.5028445	76685708.9075267	39733073.8814442	12569795.3130017	13216591.7515309	14979130.8511303	62045022.0972718	13588505.9718876	-2.19093	0.012991428766169	0.100857552152958	1.45629827052155	Deoxycorticosterone 21-glucoside	--	C27 H40 O8	5.998	493.28	--	--	--	--	--	-	-	-	-
Com_1485_pos	39195187.0421237	25633707.4891132	38604576.3901554	56517181.9387926	101311647.933465	87447006.0567467	34477823.6404641	81758611.9763348	1.24570199431585	0.0276102896635954	0.144762282611212	1.43096113059844	L-Aspartic acid	--	C4 H7 N O4	1.4	134.045	Organic acids and derivatives	Carboxylic acids and derivatives	Amino acids, peptides, and analogues	56-84-8	HMDB0000191	C00049	ko01100//Metabolic pathways;ko01110//Biosynthesis of secondary metabolites;ko01120//Microbial metabolism in diverse environments;ko01060//Biosynthesis of plant secondary metabolites;ko02010//ABC transporters;ko01230//Biosynthesis of amino acids;ko00999//Biosynthesis of various plant secondary metabolites;ko01070//Biosynthesis of plant hormones;ko01210//2-Oxocarboxylic acid metabolism;ko00270//Cys…	Amino acid metabolism;Biosynthesis of other secondary metabolites;Chemical structure transformation maps;Energy metabolism;Global and overview maps;Membrane transport;Metabolism of cofactors and vitamins;Metabolism of other amino acids;Translation	Environmental Information Processing;Genetic Information Processing;Metabolism
Com_2860_pos	7100480.73798462	5292840.38692507	5404835.52939042	34709050.5481679	57876167.0889568	54421813.3943671	5932718.8847667	49002343.6771639	3.04608542284944	0.00400529196205875	0.0655629242408544	1.42355996782647	3-methyl-5-oxo-5-(4-toluidino)pentanoic acid	--	C13 H17 N O3	1.406	258.11	--	--	--	--	--	-	-	-	-
Com_1639_pos	68272447.6473385	88376647.6214619	68977332.1483545	36938393.4427141	30146999.6668463	28796341.2781028	75208809.1390516	31960578.1292211	-1.23461	0.00358346227865459	0.0636591534208051	1.41995487949356	--	3,4,5-Trimethoxycinnamic acid	C12 H14 O5	5.571	239.091	Phenylpropanoids and polyketides	Cinnamic acids and derivatives	Hydroxycinnamic acids and derivatives	90-50-6	HMDB0002511	-	-	-	-
Com_1831_pos	68009987.0851445	88411254.6405178	53708157.4719679	23539925.7740262	30782096.3388752	21532079.850193	70043133.0658767	25284700.6543648	-1.46998	0.0128321975035355	0.100857552152958	1.40393785763547	3-(5,7-dimethoxy-4-oxo-4H-chromen-2-yl)propanoic acid	--	C14 H14 O6	5.793	279.084	--	--	--	--	--	-	-	-	-
Com_518_pos	106907908.712861	112958665.036314	95514513.8348747	58140271.614006	53580557.5365295	73384692.1188043	105127029.194683	61701840.4231133	-0.768748	0.00527689849122375	0.0711438993013202	1.39551088717702	2-(2-acetyl-3,5-dihydroxyphenyl)acetic acid	--	C10 H10 O5	5.009	211.06	--	--	--	--	--	-	-	-	-
Com_11701_pos	86938264.6418847	36230110.0344732	50086948.6118222	9290075.6570261	10878764.7946765	9579368.26265672	57751774.4293934	9916069.57145311	-2.54202	0.0341946949525401	0.16237103578093	1.3937410009405	Estrone	--	C18 H22 O2	6.141	293.154	Lipids and lipid-like molecules	Steroids and steroid derivatives	Sulfated steroids	481-97-0	HMDB0001425	C00468	ko01100//Metabolic pathways;ko07226//Progesterone, androgen and estrogen receptor agonists/antagonists	Global and overview maps;Target-based classification: Nuclear receptors	Drug Development;Metabolism
Com_506_pos	93633063.7277008	102432818.732708	85891463.0042229	143272555.438458	169488064.052326	1.15513e+08	93985781.8215439	142757720.034728	0.603054338225783	0.0402502471748456	0.170707786832487	1.38433746291494	5-nitrothiophene-3-carbaldehyde 3-(2-pyridyl)hydrazone	--	C10 H8 N4 O2 S	1.265	249.046	--	--	--	--	--	-	-	-	-
Com_2710_pos	85343796.7413259	71239007.1629998	98271008.7762821	23810348.7315712	39109607.9688219	54037785.0524296	84951270.8935359	38985913.9176076	-1.12368	0.0171611529007802	0.111638086992151	1.38389097988549	N~5~-(pyridin-2-ylmethyl)-1H-1,2,4-triazole-3,5-diamine	--	C8 H10 N6	5.353	191.107	--	--	--	--	--	-	-	-	-
Com_257_pos	192578304.036129	230494560.110475	194128760.951343	150815261.261485	176397239.828899	149837623.218011	205733875.032649	159016708.102798	-0.371601	0.0366931511813194	0.165118314376887	1.3795840043195	SPB 14:0;2O	--	C14 H31 N O2	6.129	246.243	--	--	--	--	--	-	-	-	-
Com_1981_pos	89014782.0934442	123666040.198451	102194688.186835	75663286.2060934	65497693.7535079	43822444.2679232	104958503.49291	61661141.4091748	-0.767386	0.0348476078740171	0.162909869627758	1.35692176130723	(2E,4E)-N-(2-methylpropyl)dodeca-2,4-dienamide	--	C16 H29 N O	8.573	274.214	--	--	--	--	--	-	-	-	-
Com_3055_pos	80773095.7339058	79188210.7374617	92437839.2217723	47309346.1075739	36814265.9281115	49887962.7226107	84133048.5643799	44670524.919432	-0.913349	0.00241046068534777	0.0534017680147526	1.35312801451846	--	Rauwolscine hydrochloride	C21 H27 Cl N2 O3	5.671	413.16	--	--	--	--	--	-	-	-	-
Com_634_pos	55389311.3070976	57933853.1257358	44264468.8293162	10216684.7070467	14657654.059855	18752268.5160538	52529211.0873832	14542202.4276518	-1.85287	0.00145434877341256	0.0477723508965424	1.32756739517248	N,N-Bis(2-hydroxyethyl)formamide	--	C5 H11 N O3	1.436	134.081	--	--	--	--	--	-	-	-	-
Com_2698_pos	63223621.5750132	65917791.5265645	45370783.8731124	12883837.0222957	25765481.6608558	18561668.9061982	58170732.3248967	19070329.1964499	-1.60896	0.00629499365711998	0.0755909115672665	1.32440610215678	N1-[1-(2,4-dichlorobenzoyl)-4-piperidyl]cyclohexane-1-carboxamide	--	C19 H24 Cl2 N2 O2	5.156	383.131	--	--	--	--	--	-	-	-	-
Com_4447_pos	71376642.2674694	81369480.2511213	114892760.273384	42467181.318654	48628411.8568976	50198729.2584467	89212960.9306582	47098107.4779994	-0.921584	0.034513983451252	0.162862859410595	1.30704691118038	--	3'-Hydroxypterostilbene	C16 H16 O4	5.686	273.112	--	--	--	--	--	-	-	-	-
Com_4021_pos	55813644.3427117	55120197.7609664	58961450.6710872	26480194.0525578	19101081.9297342	19688764.7904559	56631764.2582551	21756680.2575826	-1.38015	0.000191532880703599	0.0253638622471265	1.29877374327208	(2-oxo-2,3-dihydro-1H-indol-3-yl)acetic acid	--	C10 H9 N O3	4.928	383.131	--	--	--	--	--	-	-	-	-
Com_24712_pos	29121453.5090305	23496077.2141606	23660094.4018994	57274086.3544272	59787348.9369234	62222506.6114639	25425875.0416968	59761313.9676048	1.23291444303921	0.000124696073630759	0.0230557000994203	1.28878752411066	2-{[4-(trifluoromethyl)-2-pyridyl]oxy}ethyl N-phenylcarbamate	--	C15 H13 F3 N2 O3	2.263	327.102	--	--	--	--	--	-	-	-	-
Com_4266_pos	55857070.0419429	49940977.610716	53152711.8524582	11843315.2338611	11839218.0143158	26432121.329142	52983586.5017057	16704884.8591063	-1.66528	0.00214926859411793	0.050048447507036	1.28704747742851	Debromohymenialdisine	--	C11 H11 N5 O2	6.255	513.174	--	--	--	--	--	-	-	-	-
Com_3681_pos	110175147.184906	117590462.938316	121913637.609582	74159467.630231	86743738.5433752	81330876.3390269	116559749.244268	80744694.1708777	-0.52963	0.00201540705046102	0.0497255968847786	1.28578988448189	--	m-Cresol	C7 H8 O	5.686	109.065	Benzenoids	Phenols	Cresols	108-39-4	HMDB0002048	C01467	ko01120//Microbial metabolism in diverse environments	Global and overview maps	Metabolism
Com_944_pos	69376932.436595	66849842.0523217	106936692.660279	32977656.3024756	48434288.9379107	39923132.7453838	81054489.0497319	40445025.9952567	-1.00293	0.041476289516709	0.170707786832487	1.26983796385812	NAGly 10:0/12:0	--	C24 H45 N O5	8.246	467.35	--	--	--	--	--	-	-	-	-
Com_1135_pos	20094419.8744534	29893811.9309043	23275582.0366623	69395297.6103762	65441831.6887011	47700502.0967705	24421271.2806733	60845877.1319493	1.3170212067615	0.00743138854790336	0.0813144688937252	1.2605838760448	Pantothenic acid	--	C9 H17 N O5	5.052	220.118	Organic oxygen compounds	Organooxygen compounds	Alcohols and polyols	79-83-4	HMDB0000210	C00864	ko01100//Metabolic pathways;ko01110//Biosynthesis of secondary metabolites;ko00770//Pantothenate and CoA biosynthesis;ko00410//beta-Alanine metabolism	Global and overview maps;Metabolism of cofactors and vitamins;Metabolism of other amino acids	Metabolism
Com_3900_pos	122120786.263569	124118015.104641	97910417.7384982	79265876.8550256	91545756.6815511	58137809.6780178	114716406.368903	76316481.0715315	-0.588005	0.0407674895361981	0.170707786832487	1.25715	Desoxyrhaponticin	--	C21 H24 O8	5.367	405.154	Phenylpropanoids and polyketides	Stilbenes	Stilbene glycosides	-	HMDB0302913	-	-	-	-
Com_2090_pos	51679360.366207	52905190.2120788	39277712.8264708	11898490.9253976	12258541.9705828	17846055.9117367	47954087.8015855	14001029.6025724	-1.77612	0.00204171324957369	0.0497255968847786	1.25306723971757	3-hydroxy-3,4-bis[(4-hydroxy-3-methoxyphenyl)methyl]oxolan-2-one	--	C20 H22 O7	5.009	413.105	--	--	--	--	--	-	-	-	-
Com_2707_pos	73322887.7748804	79215648.4737444	65289287.6221481	39883448.6074002	47126870.4465934	2.7584e+07	72609274.623591	38198117.3740045	-0.926652	0.00790321066035386	0.0815485323747142	1.25256834599323	--	Bisulfurous Acid	C11 H8 O2	5.455	173.06	--	--	--	--	--	-	-	-	-
Com_1569_pos	93904118.0957251	86137528.7364969	82851110.3497827	49438345.9718217	57897014.6697962	54743928.8363636	87630919.0606682	54026429.8259938	-0.697775	0.00120986927349592	0.0456725650744712	1.2506295748465	Citral	--	C10 H16 O	5.434	153.127	Lipids and lipid-like molecules	Prenol lipids	Monoterpenoids	106-26-3	HMDB0035092	C09847	ko01110//Biosynthesis of secondary metabolites;ko01062//Biosynthesis of terpenoids and steroids	Chemical structure transformation maps;Global and overview maps	Metabolism
Com_913_pos	22151165.7873082	15300947.4164348	18041873.295717	62842779.1947155	57177494.7103285	41448384.0822325	1.8498e+07	53822885.9957588	1.54085080639748	0.00620936162102452	0.0755909115672665	1.24692563047035	methyl 2-(acetylamino)-4,5-dimethoxybenzoate	--	C12 H15 N O5	5.536	254.102	--	--	--	--	--	-	-	-	-
Com_3963_pos	92879916.4000654	101522148.731674	97045709.2952936	67680784.7435273	58639326.3471061	67189151.7287051	97149258.1423443	64503087.6064462	-0.590835	0.00106308558004598	0.0456725650744712	1.24295772176178	pentane-1,2,3,4,5-pentol	--	C5 H12 O5	1.473	175.06	--	--	--	--	--	-	-	-	-
Com_309_pos	55058303.1288719	64583059.2264761	48977260.7641088	23264190.017284	24029762.6557551	23855051.9423221	56206207.7064856	23716334.8717871	-1.24485	0.00202998372041885	0.0497255968847786	1.23131363581721	Camptothecin	--	C20 H16 N2 O4	1.334	371.103	--	--	--	--	--	C01897	ko01063//Biosynthesis of alkaloids derived from shikimate pathway;ko00996//Biosynthesis of various alkaloids;ko07042//Antineoplastics - agents from natural products	Biosynthesis of other secondary metabolites;Chemical structure transformation maps;Chronology: Antineoplastics	Drug Development;Metabolism
Com_1985_pos	67240226.6394657	64689727.6092622	78484150.364214	43170618.7098013	40424644.4264664	41589943.4650132	70138034.8709806	41728402.200427	-0.749167	0.00274740990606295	0.0553145194420673	1.14888647301277	3-Methoxycinnamic acid	--	C10 H10 O3	4.919	161.06	--	--	--	--	--	-	-	-	-
Com_2934_pos	62558369.444171	63209593.8340208	60402392.2933822	28289214.4032778	40046758.8183753	36966759.5773771	62056785.1905247	35100910.9330101	-0.82208	0.00173870469120329	0.048567870956207	1.11280652841313	--	5,6,7-Trimethoxyflavone	C18 H16 O5	5.398	313.107	--	--	--	--	--	-	-	-	-
Com_3269_pos	2526938.52122956	1785757.92821997	2925725.35894494	41493966.3962438	43340502.8075588	15030778.7149222	2412807.26946482	33288415.9729083	3.78623563607741	0.0279346032327134	0.145692878071082	1.1117595790504	3-[2-(3-Hydroxyphenyl)ethyl]-5-methoxyphenol	--	C15 H16 O3	6.455	245.117	--	--	--	--	--	-	-	-	-
Com_1326_pos	47454525.7642641	41460813.5680265	53633546.7787673	73731051.8578895	74580084.9595178	72220708.4051773	47516295.3703526	73510615.0741949	0.629530232784308	0.00191293580391108	0.0497255968847786	1.10094660996215	Kanosamine	--	C6 H13 N O5	4.76	180.088	--	--	--	--	--	C12212	ko01100//Metabolic pathways;ko01110//Biosynthesis of secondary metabolites	Global and overview maps	Metabolism
Com_1956_pos	68046257.6921563	82710761.8454404	65587067.9747326	50700871.0762694	48407360.8751196	38303720.1091943	72114695.8374431	45803984.0201944	-0.65482	0.0160118355653008	0.110401240655727	1.08155444460108	5-[(benzoyloxy)methyl]-4,5,6-trihydroxycyclohex-2-en-1-yl benzoate	--	C21 H20 O7	5.485	385.128	--	--	--	--	--	-	-	-	-
Com_2272_pos	42572167.1113921	47386846.600694	42570660.1466044	71064000.4625456	82194276.5713675	60132738.6006419	44176557.9528968	71130338.5448517	0.687184015575529	0.0148059139928857	0.107485241006045	1.07377192807146	Retrochalcone	--	C16 H14 O4	5.759	271.097	--	--	--	--	--	-	-	-	-
Com_3903_pos	53406075.4918531	61069205.4101635	30386845.9515325	21358334.6713358	21293577.4272892	17393575.6253168	48287375.6178497	20015162.5746473	-1.27055	0.0385530627042973	0.169132937902841	1.07346623648546	3-benzyl-4-hydroxy-5-(4-hydroxyphenyl)-2,5-dihydrofuran-2-one	--	C17 H14 O4	5.46	283.096	--	--	--	--	--	-	-	-	-
Com_2880_pos	1255596.70272929	1878945.11864811	1338153.33246085	20187265.3035148	30058497.547489	26226607.967965	1490898.38461275	25490790.2729896	4.09572226480998	0.00113299449217445	0.0456725650744712	1.07055458636433	N-[2-chloro-6-(trifluoromethoxy)phenyl]-2,2-dimethylpropanamide	--	C12 H13 Cl F3 N O2	1.311	296.066	--	--	--	--	--	-	-	-	-
Com_1122_pos	70033009.8698281	94145048.2152797	93712687.8551172	64165442.5633809	55668311.0537611	56733626.552031	85963581.980075	58855793.3897243	-0.546541	0.0320937288252689	0.155824856997286	1.06713344790258	Trovafloxacin	--	C20 H15 F3 N4 O3	5.551	417.116	Organoheterocyclic compounds	Diazanaphthalenes	Naphthyridines	147059-72-1	HMDB0014823	-	-	-	-
Com_1775_pos	51749311.3847168	51342494.5263866	65410993.0436668	38853555.8108382	33828393.9150074	16908896.3187691	56167599.6515901	29863615.3482049	-0.911349	0.0313236013351747	0.153407922509067	1.06244065024986	Eugenol	--	C10 H12 O2	5.292	165.091	Benzenoids	Phenols	Methoxyphenols	97-53-0	HMDB0005809	C10453	ko00940//Phenylpropanoid biosynthesis	Biosynthesis of other secondary metabolites	Metabolism
Com_1426_pos	41834882.5633491	53731440.5417457	61247588.3373317	33634246.7984908	15857461.6194407	27987005.0848503	52271303.8141422	25826237.8342606	-1.01718	0.026532913570584	0.142579001749401	1.06087945054706	4-amino-2-(4-chlorophenyl)-6-(methylthio)pyrimidine-5-carbonitrile	--	C12 H9 Cl N4 S	1.435	277.032	--	--	--	--	--	-	-	-	-
Com_648_pos	51739782.0861797	38483184.1516818	28425858.4174723	12340267.6944036	12062739.0078317	15289729.142579	39549608.2184446	13230911.9482714	-1.57975	0.0182473701932476	0.114087184052745	1.05894378217408	1-(3,4-dimethoxyphenyl)ethan-1-one oxime	--	C10 H13 N O3	5.431	196.097	--	--	--	--	--	-	-	-	-
Com_3470_pos	41454013.9814325	34171170.6340684	24719981.9926368	6596201.91957161	10602047.0805302	8977712.00112772	33448388.8693792	8725320.33374318	-1.93866	0.00769202854726482	0.0813649397414043	1.04970213672366	--	Sesamoside	C17 H24 O12	5.159	443.116	--	--	--	--	--	-	-	-	-
Com_2761_pos	7326165.20756698	12434660.8640289	11201398.7967941	55967920.2127269	21742944.1834579	38703057.9014245	10320741.6227967	38804640.7658698	1.91068255609036	0.0464604281244083	0.182695954343376	1.04269815364417	N'3-(3,4,5-trimethoxybenzylidene)pyridine-3-carbohydrazide	--	C16 H17 N3 O4	4.956	354.082	--	--	--	--	--	-	-	-	-
Com_2287_pos	60095598.6928173	71677202.5450459	83062603.2969921	48892980.7380327	49213255.6716211	43148483.6764383	71611801.5116184	47084906.695364	-0.604933	0.0238831272295545	0.136088762704254	1.02422286493835	trans-Cinnamaldehyde	--	C9 H8 O	4.92	133.065	Organoheterocyclic compounds	Indoles and derivatives	HASH(0x1667418)	-	HMDB0258628	-	-	-	-
Com_2557_pos	29745837.6526638	38734384.3295775	30203204.8436174	10862329.9833538	8759398.60328989	12601921.0546004	32894475.6086196	10741216.5470814	-1.61469	0.00209546399477321	0.050048447507036	1.01579579118181	DGDG O-22:6_16:2	--	C53 H86 O14	11.089	969.576	--	--	--	--	--	-	-	-	-
Com_1658_pos	33555392.4263142	28457961.4077523	30097567.7141233	56127187.9744414	64977370.3250279	44154569.0025471	30703640.5160633	55086375.7673388	0.843285823096763	0.0172262743504445	0.111638086992151	1.01574394755011	--	Cytosine	C4 H5 N3 O	1.434	112.051	Organoheterocyclic compounds	Diazines	Pyrimidines and pyrimidine derivatives	71-30-7	HMDB0000630	C00380	ko01100//Metabolic pathways;ko00240//Pyrimidine metabolism	Global and overview maps;Nucleotide metabolism	Metabolism
Com_4234_pos	28468737.8898073	35150078.7527256	21483214.6685212	12494473.8529952	4359094.10657332	1313861.58397355	28367343.7703514	6055809.84784736	-2.22784	0.0124716782417247	0.0996414505026681	1.00366962326088	--	Diosbulbin B	C19 H20 O6	6.065	345.133	Organoheterocyclic compounds	Naphthofurans	HASH(0x1702828)	20086-06-0	HMDB0036777	-	-	-	-
Com_2595_pos	1389066.60197198	1584298.5805573	1210225.88326852	27416337.4269786	40478509.6856718	12281613.0279878	1394530.35526593	26725486.7135461	4.26036497844694	0.0359088019676559	0.164121656458749	1.00320887426283	1H-indene-3-carboxamide	--	C10 H9 N O	5.763	160.076	--	--	--	--	--	-	-	-	-
Com_4361_pos	39868932.6026477	49807492.0690898	34216393.0754035	14880489.1843691	29134838.9576387	6599117.97778106	41297605.9157137	16871482.0399296	-1.29147	0.0379774845146724	0.168664710638692	1.00176594872891	O-Arachidonoyl ethanolamine	--	C22 H37 N O2	8.41	348.287	Lipids and lipid-like molecules	Fatty Acyls	Fatty acid esters	443129-35-9	HMDB0013655	-	-	-	-

## Sheet: Supplementary Table S8
Table S8 Primers used in RT-PCR
Gene Symbol	Forward primer(5->3)	Reverse primer(5->3)
ACT	CCCAAGGCAAACAGAGAAAAAAT	ACCCCATCACCAGAATCAAGAA
CIPK7	GGACGGCCTAATATATACAGC	GCCTTTGATCCATCATATCCT
LEA46	ATTAGGGTCTTGAACTCCAAC	TAGGACAGATTACCCATCTGG
WRKY46	ACTACCCTTGTTGCTCTAATC	CCACATGTTTCTTAACTGGAC
fls2	GGAAGTCTACCGATGGATATT	GGAATGTTGCCACTTATTTGAT
XA21	CATCTGCAATCGAGTATCTACA	TGGGCAACCATATCTTCATCTAA
CPK1	GACTTTCTGCAATGACCCTAA	TTGACGGAGTAGCTCCTAAT
